# Supplementary material for: Confirming validity of The Fear of COVID-19 Scale in Japanese with a nationwide large-scale sample
Source: PLoS One. 2021 Feb 10;16(2):e0246840. doi: 10.1371/journal.pone.0246840 (PMC7875410; doi:10.1371/journal.pone.0246840)
Supplement: S1 Dataset — (XLSX) [file pone.0246840.s002.xlsx]

## Sheet: dataset
Gender	Age group	Occupation	Residence	Stress	I or my family members were at risk of infection	Self-confinement interfered with work or school	I or my family members have benn discreminated or bullied	History of psychiatric treatment	FCV-19S Q1	FCV-19S Q2	FCV-19S Q3	FCV-19S Q4	FCV-19S Q5	FCV-19S Q6	FCV-19S Q7	FCV_total	FCV_factor1	FCV_factor2	K6_total	GAD7_total	IESR_total	I had effective coping ways during the self-confinement peridod
1=Male, 2=Female, 3=Other	1=-19, 2=20-29, 3=30-39, 4=40-49, 5=50-59, 6=60-	0=Non health care worker, 1=Health care worker, 2=Unemployed, 3=Student	0=<5 million, 1=≥5 million	1=Not at all, 2=Not much, 3=Neither, 4=a little, 5=Very much	0=No, 1=Yes	0=No, 1=Yes	0=No, 1=Yes	0=Other, 1=Never, 2=Past, 3=Present														0=No, 1=Yes
1	2	3	1	5	1	1	0	0	4	5	4	3	4	5	3	28	16	12	19	16	62	1
2	4	0	1	5	0	1	0	0	4	2	1	3	4	3	2	19	13	6	14	6	16	1
2	4	0	1	5	1	1	0	1	3	4	1	1	3	1	1	14	11	3	1	0	#NULL!	#NULL!
2	4	0	1	5	0	1	0	3	2	4	2	2	4	2	3	19	12	7	14	16	56	1
2	2	0	1	2	1	0	0	2	3	4	2	3	3	2	2	19	13	6	8	#NULL!	#NULL!	#NULL!
1	4	0	1	4	1	0	0	2	4	4	2	3	3	2	2	20	14	6	#NULL!	#NULL!	#NULL!	#NULL!
1	2	0	1	4	0	1	0	2	1	2	1	1	1	1	1	8	5	3	12	2	0	1
2	4	1	0	4	0	1	0	2	3	3	1	2	3	1	1	14	11	3	5	1	16	1
2	5	0	0	4	1	1	0	2	4	1	1	4	4	1	1	16	13	3	1	1	5	1
2	4	1	0	3	0	0	0	1	4	4	1	3	3	1	1	17	14	3	0	0	10	1
1	6	0	0	2	0	0	0	1	3	2	2	3	2	2	2	16	10	6	2	0	0	1
2	5	0	0	4	1	0	0	1	3	3	1	2	2	2	1	14	10	4	2	4	7	1
1	3	0	1	4	0	0	0	1	4	2	1	4	2	1	1	15	12	3	2	3	0	1
1	5	1	0	4	0	0	0	2	3	3	3	3	3	3	3	21	12	9	2	0	1	0
1	3	0	1	5	0	0	0	1	3	4	1	2	1	1	1	13	10	3	3	0	5	1
2	4	0	1	4	1	0	0	3	3	2	1	1	3	1	1	12	9	3	6	1	11	1
3	3	0	0	5	0	1	0	1	4	4	1	2	3	1	2	17	13	4	16	17	32	1
2	5	1	1	4	0	1	0	1	5	4	1	3	4	1	2	20	16	4	4	4	14	1
1	3	1	0	5	1	0	0	1	3	3	1	1	3	1	1	13	10	3	5	3	9	1
1	6	0	0	4	0	1	0	1	3	1	1	1	2	1	1	10	7	3	0	0	0	1
2	5	0	1	4	1	0	0	2	4	4	1	2	2	1	1	15	12	3	1	0	9	1
2	5	2	0	5	0	1	0	1	4	4	3	4	5	3	3	26	17	9	15	10	36	1
2	3	0	1	4	1	1	0	2	4	4	1	2	2	1	1	15	12	3	10	3	#NULL!	#NULL!
2	4	2	0	5	1	0	0	3	5	4	2	5	4	3	3	26	18	8	6	6	17	1
2	4	0	0	4	0	0	0	1	3	3	1	3	3	2	2	17	12	5	10	6	14	1
2	3	0	1	5	0	1	0	1	4	4	2	3	3	2	1	19	14	5	2	3	10	1
1	5	0	1	5	1	0	0	1	3	2	1	2	3	1	1	13	10	3	4	2	31	1
2	4	2	1	4	1	1	0	3	3	2	2	4	3	3	3	20	12	8	7	4	15	1
2	2	0	1	3	1	1	0	1	5	4	3	5	5	3	4	29	19	10	10	#NULL!	#NULL!	#NULL!
2	4	1	0	5	1	0	1	1	4	4	2	4	4	1	1	20	16	4	0	0	0	1
3	3	0	1	3	0	1	0	3	4	2	1	2	1	1	1	12	9	3	13	2	25	1
2	3	0	1	3	1	1	0	1	2	3	1	2	2	1	1	12	9	3	3	4	6	1
2	5	0	1	5	0	0	0	3	4	4	3	4	4	3	3	25	16	9	4	6	9	1
1	4	0	0	2	0	0	0	3	2	2	1	1	1	1	1	9	6	3	15	5	19	1
2	4	0	1	4	1	0	0	3	5	3	1	4	3	2	1	19	15	4	8	5	27	1
2	6	0	1	5	1	1	0	3	4	4	3	3	4	3	3	24	15	9	13	5	21	1
2	6	0	1	0	1	0	0	1	4	1	1	3	3	1	1	14	11	3	6	2	4	1
1	4	0	1	4	0	0	0	2	4	3	1	4	3	1	1	17	14	3	2	3	0	1
1	3	1	1	2	0	0	0	1	2	3	1	1	4	1	1	13	10	3	3	2	5	1
1	4	0	1	4	0	1	0	2	3	3	2	2	2	2	2	16	10	6	3	6	7	1
2	3	1	1	5	1	1	0	1	2	4	2	4	4	1	2	19	14	5	14	5	33	1
2	3	0	1	5	0	1	0	2	4	4	1	3	4	2	2	20	15	5	15	15	55	1
2	5	1	0	5	0	1	0	1	4	5	1	4	4	1	1	20	17	3	1	2	#NULL!	#NULL!
2	3	0	1	4	1	0	0	1	3	4	1	2	2	1	1	14	11	3	9	1	4	1
2	3	0	1	5	1	1	0	1	3	5	2	4	3	2	2	21	15	6	11	6	19	1
2	2	0	0	5	1	1	0	1	5	5	2	4	4	1	1	22	18	4	5	5	15	1
2	2	0	1	5	1	1	0	1	4	4	1	2	4	1	1	17	14	3	13	12	28	0
2	2	0	1	4	1	0	0	1	4	4	1	3	3	1	2	18	14	4	9	2	8	1
2	2	3	0	5	1	1	0	1	2	3	1	1	4	1	1	13	10	3	1	0	5	1
2	3	0	1	5	0	0	0	1	4	4	1	2	4	2	2	19	14	5	14	6	14	1
2	6	0	1	5	1	1	0	1	5	5	1	5	4	2	1	23	19	4	0	1	3	1
2	2	0	1	5	1	0	0	3	3	4	1	3	4	1	1	17	14	3	21	#NULL!	#NULL!	#NULL!
2	3	0	1	5	1	1	0	1	4	4	2	3	4	2	2	21	15	6	7	4	#NULL!	#NULL!
2	3	0	1	5	0	1	0	1	5	5	1	4	5	3	3	26	19	7	11	12	61	1
3	4	1	1	4	0	1	0	3	1	1	1	1	1	1	1	7	4	3	8	4	10	1
2	4	1	1	4	1	0	0	1	3	2	1	2	1	1	1	11	8	3	1	1	4	1
2	3	0	1	3	1	0	0	2	1	4	1	3	4	1	1	15	12	3	7	3	24	1
2	3	0	1	4	0	1	0	2	4	3	1	3	4	1	1	17	14	3	11	4	17	1
2	3	1	1	4	1	1	0	2	2	3	1	2	3	1	4	16	10	6	#NULL!	#NULL!	#NULL!	#NULL!
2	5	0	0	4	0	0	0	3	3	4	1	4	3	1	1	17	14	3	8	9	34	1
2	5	0	1	4	1	1	0	3	4	4	1	4	4	1	1	19	16	3	9	2	22	1
2	4	0	1	5	0	0	0	1	3	4	1	1	1	1	1	12	9	3	4	0	5	1
2	2	0	1	5	1	1	0	1	2	4	1	1	3	1	1	13	10	3	2	3	3	1
1	2	0	1	2	0	0	0	1	3	4	2	2	2	1	1	15	11	4	1	0	0	1
2	2	3	1	4	1	1	0	1	2	4	1	1	3	1	1	13	10	3	9	4	11	1
1	4	1	1	5	1	1	0	1	5	5	2	5	5	2	2	26	20	6	16	8	39	1
1	3	1	1	4	1	0	0	2	3	4	1	4	3	1	1	17	14	3	1	0	3	1
1	4	0	1	5	1	0	0	3	3	4	2	3	3	2	2	19	13	6	10	4	24	1
2	2	0	1	5	1	0	0	1	3	5	1	2	2	1	1	15	12	3	22	6	31	1
1	3	0	0	4	1	0	0	1	2	2	2	3	3	1	1	14	10	4	2	0	0	1
2	2	0	1	2	1	0	0	1	4	4	1	3	3	2	1	18	14	4	7	5	6	1
2	2	0	1	4	0	0	0	1	4	4	1	4	4	1	1	19	16	3	1	4	2	1
2	2	0	1	1	0	0	0	1	1	1	1	1	1	1	1	7	4	3	0	3	3	1
1	3	0	1	4	1	0	0	2	3	3	1	3	2	1	2	15	11	4	8	2	3	1
2	2	0	1	4	1	1	0	1	2	4	1	3	4	1	2	17	13	4	8	2	21	1
1	3	1	1	5	1	1	1	1	4	1	1	1	1	1	1	10	7	3	0	0	#NULL!	#NULL!
1	6	0	1	4	0	0	0	2	4	3	1	4	3	2	2	19	14	5	6	5	23	1
1	2	0	0	2	0	0	0	1	2	2	1	4	2	1	1	13	10	3	3	1	7	1
2	1	3	0	2	1	1	0	2	1	3	1	1	1	1	1	9	6	3	19	12	3	1
2	4	2	0	4	1	0	0	2	4	3	1	4	4	1	1	18	15	3	7	6	44	1
1	4	0	1	4	1	0	0	1	2	2	1	2	2	1	1	11	8	3	1	0	#NULL!	#NULL!
2	2	1	1	4	1	0	0	1	3	2	1	4	4	1	1	16	13	3	2	1	3	1
2	2	0	0	4	1	0	0	2	4	4	1	4	4	1	2	20	16	4	2	4	#NULL!	#NULL!
2	3	1	1	4	1	0	0	1	3	2	1	3	3	1	1	14	11	3	11	0	20	1
2	4	0	1	3	0	1	0	1	3	2	1	2	1	1	1	11	8	3	1	0	9	1
2	2	0	0	5	0	1	0	1	4	4	1	3	4	1	1	18	15	3	8	3	12	1
1	5	0	0	4	1	0	0	1	4	2	1	2	3	1	1	14	11	3	0	3	5	1
2	3	0	1	4	0	0	0	3	4	3	1	1	1	1	1	12	9	3	3	4	1	1
2	3	0	1	4	1	1	0	1	3	4	1	1	1	1	1	12	9	3	18	14	3	1
2	6	0	1	5	1	1	0	1	4	3	1	3	4	2	2	19	14	5	5	0	4	1
2	5	0	0	4	0	1	0	1	2	4	1	1	4	1	1	14	11	3	3	3	22	1
2	3	0	1	2	0	1	0	2	3	2	1	3	2	1	1	13	10	3	5	3	#NULL!	#NULL!
2	4	0	1	5	1	0	0	3	4	4	3	4	4	3	3	25	16	9	18	16	57	1
1	3	0	1	4	1	1	0	3	3	4	1	3	3	3	2	19	13	6	16	13	39	1
2	3	0	1	4	1	1	0	2	3	3	1	4	3	2	2	18	13	5	10	6	16	1
2	2	0	1	4	0	1	0	1	3	4	1	1	1	1	1	12	9	3	10	12	30	1
2	4	1	1	5	1	1	0	1	4	4	2	3	4	2	3	22	15	7	11	12	27	1
2	6	2	1	4	1	0	0	1	4	4	1	4	4	2	2	21	16	5	13	#NULL!	#NULL!	#NULL!
2	2	1	1	5	1	0	0	1	4	3	1	4	2	1	1	16	13	3	#NULL!	#NULL!	#NULL!	#NULL!
3	3	0	1	4	1	1	0	1	3	4	2	3	3	3	2	20	13	7	8	1	#NULL!	#NULL!
2	3	0	1	5	1	1	0	2	3	4	2	1	4	2	2	18	12	6	17	4	32	1
2	2	1	1	4	1	0	0	2	4	3	1	2	1	1	1	13	10	3	5	3	10	1
2	5	0	1	5	1	0	0	1	4	4	2	4	2	1	1	18	14	4	3	2	11	1
1	5	0	1	5	1	0	0	3	4	4	3	3	3	3	3	23	14	9	17	13	43	1
1	2	3	0	2	0	1	0	1	2	1	1	2	1	1	1	9	6	3	1	0	3	1
2	3	1	1	5	1	1	0	2	4	4	1	4	4	2	2	21	16	5	8	6	6	1
2	5	2	1	5	1	1	0	3	4	4	4	3	4	4	4	27	15	12	11	6	55	1
1	6	0	1	5	0	1	1	1	3	4	1	3	4	2	2	19	14	5	15	12	22	1
2	2	0	1	4	0	0	0	2	3	2	1	2	2	1	1	12	9	3	0	0	#NULL!	#NULL!
2	3	1	1	4	1	0	0	1	3	1	1	3	2	1	1	12	9	3	1	0	0	1
2	6	0	1	2	0	0	0	1	4	2	2	3	2	2	1	16	11	5	0	0	3	1
2	5	0	1	4	0	0	0	3	3	4	1	4	3	1	1	17	14	3	14	15	26	1
2	2	1	0	5	1	0	0	1	4	4	1	4	1	1	1	16	13	3	2	2	3	1
1	5	0	1	4	0	0	0	1	4	4	2	5	3	1	1	20	16	4	1	#NULL!	#NULL!	#NULL!
2	4	0	1	2	0	0	0	2	2	4	1	1	1	1	1	11	8	3	1	2	3	1
2	2	0	1	2	1	0	0	1	4	2	1	4	2	1	1	15	12	3	1	2	4	1
2	2	0	1	4	0	1	0	3	3	4	2	2	3	1	1	16	12	4	4	1	10	1
2	6	2	0	4	0	0	0	1	2	3	1	1	1	1	1	10	7	3	1	0	1	1
1	3	0	1	5	0	0	0	1	5	5	1	4	4	3	2	24	18	6	4	10	#NULL!	#NULL!
1	2	0	1	4	1	0	0	1	2	2	1	2	1	1	1	10	7	3	5	0	5	1
2	3	0	1	5	1	1	0	3	4	4	1	5	4	1	1	20	17	3	17	5	8	1
2	3	0	1	5	1	1	0	2	4	2	1	2	2	1	1	13	10	3	7	12	20	1
2	4	0	1	5	0	0	0	1	4	4	2	4	4	2	2	22	16	6	7	4	21	1
2	6	2	0	5	1	0	0	2	5	5	2	5	4	2	1	24	19	5	14	12	26	1
1	6	2	1	4	0	0	0	2	3	3	1	3	2	1	1	14	11	3	0	0	1	1
2	5	0	1	5	1	1	0	3	5	5	2	4	5	3	1	25	19	6	18	16	56	0
2	2	1	1	4	0	0	0	2	3	3	1	1	3	1	1	13	10	3	2	4	#NULL!	#NULL!
1	2	3	1	5	1	1	0	3	3	5	2	2	5	2	2	21	15	6	10	7	33	1
1	6	0	1	4	0	1	0	1	4	4	1	4	4	1	1	19	16	3	4	5	0	1
2	5	1	0	4	0	0	0	1	3	4	3	3	3	2	1	19	13	6	5	2	15	1
2	2	3	0	4	1	1	0	1	3	2	1	2	3	1	1	13	10	3	0	0	0	1
2	6	2	0	4	0	0	0	1	4	4	1	3	3	2	2	19	14	5	3	0	4	1
1	2	2	0	2	0	0	0	2	2	1	1	2	1	1	1	9	6	3	2	1	0	1
1	2	0	0	4	1	0	0	1	4	3	1	2	4	1	1	16	13	3	1	1	#NULL!	#NULL!
2	5	0	1	5	1	1	0	1	4	3	1	2	2	3	1	16	11	5	4	0	30	1
2	2	3	1	4	1	0	0	2	2	2	1	1	1	1	1	9	6	3	0	0	1	1
2	4	0	1	4	1	0	0	2	4	3	2	3	4	2	3	21	14	7	5	2	14	1
2	5	2	1	5	0	0	0	1	5	3	1	5	4	2	2	22	17	5	8	8	28	1
2	3	1	1	5	1	0	0	2	4	4	1	4	4	1	1	19	16	3	13	5	12	1
2	2	0	1	4	0	0	0	1	3	5	1	1	2	1	1	14	11	3	20	8	#NULL!	#NULL!
1	2	2	0	1	0	0	0	2	2	4	1	1	5	1	1	15	12	3	24	21	14	1
2	3	1	0	4	0	0	0	2	4	4	1	3	4	1	1	18	15	3	4	4	14	1
2	6	2	1	5	1	1	0	3	4	4	1	3	4	2	2	20	15	5	16	12	36	1
1	4	0	1	2	0	0	0	2	1	1	1	1	1	1	1	7	4	3	0	0	2	0
2	3	1	1	4	0	0	0	1	2	2	1	1	1	1	1	9	6	3	1	2	2	1
2	6	0	0	4	0	0	0	3	4	2	1	3	2	2	1	15	11	4	2	1	3	1
2	3	0	1	2	0	1	0	3	2	5	2	1	4	2	2	18	12	6	11	3	31	1
2	4	2	1	4	0	1	0	3	3	3	1	4	2	1	1	15	12	3	7	4	26	1
2	4	2	1	4	0	1	0	1	3	2	1	1	3	1	1	12	9	3	3	2	4	1
1	3	0	1	4	1	0	0	1	4	4	1	2	4	2	1	18	14	4	8	3	10	1
1	2	0	0	5	0	1	0	3	1	5	1	1	4	1	1	14	11	3	21	17	38	1
2	3	0	0	5	1	1	0	1	3	5	1	2	3	1	1	16	13	3	8	5	12	1
1	2	3	1	5	1	1	0	1	2	4	1	2	4	1	1	15	12	3	10	6	10	1
1	2	0	0	5	1	0	0	2	4	4	1	4	4	2	3	22	16	6	6	6	3	1
1	3	0	0	4	1	1	0	1	4	4	2	2	4	2	2	20	14	6	13	11	45	1
1	4	0	1	1	1	0	0	1	2	1	1	2	3	1	1	11	8	3	0	0	2	1
1	4	0	1	5	1	1	0	1	4	4	1	4	4	1	1	19	16	3	5	7	4	1
1	3	0	1	1	0	1	0	1	1	1	1	1	1	1	1	7	4	3	4	0	#NULL!	#NULL!
2	3	2	0	5	1	0	0	2	4	3	1	4	4	1	1	18	15	3	8	6	17	1
2	2	2	1	5	0	1	0	2	5	5	4	1	2	1	1	19	13	6	22	15	58	1
1	3	0	1	4	1	1	0	1	1	4	1	1	1	1	1	10	7	3	7	0	0	1
2	3	1	1	5	0	0	0	1	4	5	1	4	4	1	1	20	17	3	6	2	12	1
2	2	0	0	5	1	1	0	3	4	4	3	4	5	3	4	27	17	10	21	19	48	1
3	5	0	0	4	0	1	0	1	4	3	1	3	2	2	2	17	12	5	4	3	2	1
2	4	0	1	5	1	1	0	1	4	4	1	1	4	1	1	16	13	3	3	2	6	1
1	2	0	1	4	0	0	0	1	4	3	1	3	4	1	1	17	14	3	4	1	15	1
2	4	0	1	5	0	1	0	1	5	2	1	5	4	1	1	19	16	3	3	3	8	1
2	2	0	0	4	1	1	0	1	2	4	1	1	4	1	3	16	11	5	9	2	#NULL!	#NULL!
2	5	0	1	5	1	1	1	1	5	2	2	2	4	2	2	19	13	6	10	0	18	1
1	1	3	0	3	0	0	0	1	5	3	1	4	3	4	2	22	15	7	5	3	15	1
2	4	0	1	4	1	1	0	3	4	4	1	3	2	1	1	16	13	3	8	4	8	1
1	1	3	0	5	1	1	0	1	3	3	3	2	2	1	1	15	10	5	5	5	19	1
1	5	0	0	4	0	1	0	2	2	4	1	2	1	1	1	12	9	3	2	0	6	1
2	4	0	1	4	1	1	0	1	3	2	2	2	2	2	2	15	9	6	2	3	7	1
2	3	1	1	4	0	0	0	1	2	3	1	3	2	1	2	14	10	4	0	0	0	1
1	5	0	1	5	1	0	0	2	3	3	3	3	4	3	3	22	13	9	#NULL!	#NULL!	#NULL!	#NULL!
1	3	0	1	4	0	0	0	2	3	2	1	2	4	1	1	14	11	3	16	6	19	1
2	4	0	1	2	1	0	0	1	2	2	2	2	2	2	2	14	8	6	0	0	0	0
1	4	0	1	5	0	1	0	1	3	4	1	2	2	1	1	14	11	3	2	3	10	1
2	4	0	1	5	1	1	0	1	5	4	2	2	4	2	2	21	15	6	10	9	22	1
2	2	0	1	4	0	0	0	1	4	3	1	4	4	1	1	18	15	3	0	1	3	1
2	5	1	1	4	1	0	0	1	2	4	1	4	2	2	2	17	12	5	2	5	13	0
2	4	0	1	4	0	0	0	1	4	2	1	2	3	1	1	14	11	3	5	5	8	1
1	5	0	1	2	0	0	0	1	2	2	1	2	1	1	1	10	7	3	1	0	0	1
1	2	0	0	4	1	1	0	2	3	1	1	2	2	1	1	11	8	3	0	0	1	1
1	5	0	1	5	1	1	0	3	3	5	3	5	5	1	2	24	18	6	10	14	29	1
2	4	0	0	5	1	1	1	1	4	3	1	3	1	1	1	14	11	3	9	6	15	1
2	2	1	0	5	1	0	0	1	4	3	3	3	3	3	2	21	13	8	6	1	0	1
2	5	0	1	5	1	1	0	1	4	4	2	4	4	2	2	22	16	6	7	4	12	0
1	5	0	1	4	1	1	0	1	4	2	1	2	2	2	2	15	10	5	6	3	#NULL!	#NULL!
1	3	0	1	3	0	0	0	1	2	4	1	1	2	1	1	12	9	3	0	0	#NULL!	#NULL!
2	2	0	0	4	1	0	0	1	3	2	1	2	1	1	1	11	8	3	15	0	3	1
1	2	0	1	4	1	0	0	1	2	4	1	3	2	2	2	16	11	5	5	4	29	1
2	2	3	0	4	0	1	0	2	4	3	1	3	3	1	1	16	13	3	9	#NULL!	#NULL!	#NULL!
1	2	0	1	1	1	0	0	1	1	1	1	1	1	1	1	7	4	3	0	0	0	1
1	2	1	0	2	1	1	0	1	1	1	1	1	1	1	1	7	4	3	10	2	#NULL!	#NULL!
1	2	0	1	3	1	1	0	1	4	2	2	4	2	2	2	18	12	6	4	2	#NULL!	#NULL!
2	3	0	0	3	0	0	0	2	3	1	1	1	1	1	1	9	6	3	5	6	25	1
1	3	0	0	4	1	1	0	2	4	4	3	2	4	3	4	24	14	10	19	14	60	1
2	3	0	0	5	0	1	0	1	5	4	3	4	4	1	1	22	17	5	#NULL!	#NULL!	#NULL!	#NULL!
1	2	3	1	4	0	0	0	1	2	2	1	3	2	1	1	12	9	3	12	4	14	1
2	4	1	0	5	1	0	0	1	5	4	1	3	4	2	2	21	16	5	8	4	11	1
2	2	0	0	4	0	1	0	#NULL!	4	4	1	4	3	2	1	19	15	4	5	2	11	1
1	3	0	1	4	1	1	0	1	3	3	1	4	3	1	1	16	13	3	10	4	6	1
1	4	0	1	4	1	0	0	1	2	2	1	3	3	3	1	15	10	5	6	7	25	1
2	4	0	0	2	0	0	0	1	2	1	1	1	1	1	1	8	5	3	0	0	0	1
2	3	0	0	4	0	1	0	2	2	2	1	3	3	1	1	13	10	3	2	0	9	1
2	4	0	1	5	1	1	0	1	5	3	1	3	4	1	1	18	15	3	10	6	19	1
2	5	0	0	4	0	0	0	2	3	3	2	2	2	2	1	15	10	5	4	2	5	1
2	5	0	0	2	1	1	0	2	3	3	1	3	1	1	1	13	10	3	3	0	6	1
2	3	0	0	4	0	1	0	2	4	4	1	3	4	2	1	19	15	4	11	1	5	1
1	2	0	1	2	1	1	0	1	3	3	1	4	2	1	1	15	12	3	5	1	1	1
2	2	0	1	5	0	1	0	1	4	4	2	2	4	2	2	20	14	6	15	7	17	1
1	4	0	1	4	0	1	0	2	2	4	2	3	4	2	3	20	13	7	11	7	#NULL!	#NULL!
2	2	3	0	5	1	1	0	1	2	3	1	2	1	1	1	11	8	3	10	2	0	1
2	5	1	1	4	1	1	0	1	4	4	2	4	4	3	1	22	16	6	4	2	21	1
1	5	1	0	5	1	0	0	1	4	4	3	4	4	3	2	24	16	8	5	2	13	1
2	2	0	1	3	0	0	0	2	3	3	3	2	2	2	2	17	10	7	0	#NULL!	#NULL!	#NULL!
3	2	3	1	4	1	1	0	3	4	3	2	3	4	1	1	18	14	4	8	7	18	1
1	3	3	1	4	1	1	0	1	2	2	1	1	1	1	1	9	6	3	5	#NULL!	#NULL!	#NULL!
2	3	0	1	4	1	1	0	1	3	4	1	2	3	1	1	15	12	3	7	2	5	1
2	3	0	1	2	0	0	0	2	1	1	1	2	1	1	1	8	5	3	2	0	4	1
1	4	1	1	5	1	0	0	2	4	4	3	4	4	2	2	23	16	7	7	5	18	1
1	2	0	1	5	1	1	0	1	1	1	1	1	5	1	1	11	8	3	18	13	0	1
2	2	0	1	5	1	1	0	1	4	4	1	2	2	1	1	15	12	3	12	2	5	1
2	2	0	0	3	0	1	0	1	4	2	1	1	1	1	1	11	8	3	4	#NULL!	#NULL!	#NULL!
1	3	0	1	4	1	1	0	1	3	5	2	4	5	1	1	21	17	4	13	6	#NULL!	#NULL!
2	3	0	1	4	0	0	0	1	4	4	2	3	4	1	2	20	15	5	2	3	10	1
1	5	0	0	5	1	1	0	1	4	1	2	4	3	1	1	16	12	4	8	5	10	1
1	2	3	1	2	1	1	0	2	1	1	1	1	1	1	1	7	4	3	6	2	15	1
2	3	0	1	5	1	0	0	2	4	4	3	2	5	3	3	24	15	9	17	12	54	1
2	3	0	1	4	1	1	0	1	4	3	1	3	4	1	2	18	14	4	8	3	37	1
2	2	2	1	5	0	1	0	3	1	4	1	1	4	1	1	13	10	3	14	8	38	1
1	2	0	1	4	0	1	0	1	2	2	1	1	2	1	1	10	7	3	4	3	0	1
2	2	3	0	5	1	0	0	1	4	4	3	3	4	2	1	21	15	6	3	0	1	1
2	1	3	1	4	0	1	0	1	4	3	1	5	4	1	1	19	16	3	11	2	8	1
2	4	0	1	4	1	1	0	2	4	4	1	4	4	1	1	19	16	3	12	5	#NULL!	#NULL!
2	5	2	1	4	1	0	0	2	4	5	1	4	4	1	1	20	17	3	12	10	16	1
1	2	0	1	5	0	0	0	1	3	1	1	1	1	1	1	9	6	3	4	1	4	1
1	3	0	1	5	0	1	0	2	4	5	1	4	5	1	1	21	18	3	3	3	9	1
1	2	3	0	5	0	1	0	1	4	4	1	2	2	1	1	15	12	3	1	0	0	1
2	2	0	1	4	1	1	0	2	4	4	1	4	2	1	1	17	14	3	8	9	11	1
2	2	1	1	5	1	1	0	1	5	5	3	5	5	3	3	29	20	9	20	15	56	1
2	3	0	1	5	1	1	1	2	5	5	3	4	5	3	4	29	19	10	21	19	73	1
1	3	0	1	5	1	1	0	1	5	5	3	4	4	3	5	29	18	11	14	10	32	1
1	4	0	1	4	1	1	0	1	4	5	1	2	4	1	1	18	15	3	10	6	30	1
2	2	3	0	4	1	0	0	1	2	3	1	2	2	1	1	12	9	3	1	1	3	1
1	2	0	1	2	0	0	0	1	2	2	1	2	2	1	1	11	8	3	0	0	0	1
2	3	0	1	5	0	1	0	3	3	5	2	1	5	3	2	21	14	7	24	20	82	1
2	2	3	0	4	1	1	0	2	4	2	2	2	4	2	2	18	12	6	11	12	28	1
2	2	0	1	2	0	0	0	1	4	3	1	3	1	1	1	14	11	3	0	0	#NULL!	#NULL!
3	2	0	1	4	1	1	0	2	4	4	2	4	5	2	2	23	17	6	17	17	18	1
2	4	0	1	5	1	1	0	3	4	3	2	4	4	2	2	21	15	6	14	8	55	1
2	2	3	1	4	1	1	0	2	3	3	2	1	4	2	1	16	11	5	#NULL!	#NULL!	#NULL!	#NULL!
2	5	2	1	5	1	0	0	3	5	5	2	3	4	2	2	23	17	6	12	11	32	1
2	5	0	1	4	0	1	0	1	3	4	1	3	3	1	1	16	13	3	7	4	16	1
1	3	0	1	5	0	1	0	1	4	4	1	2	4	1	2	18	14	4	7	7	23	1
2	4	0	0	5	1	0	0	1	4	4	3	3	4	3	3	24	15	9	17	14	46	1
2	2	0	1	5	1	1	0	1	4	5	1	1	3	1	1	16	13	3	6	5	18	1
2	3	0	0	5	1	0	0	1	5	4	2	4	4	2	2	23	17	6	3	3	#NULL!	#NULL!
2	5	0	1	4	0	1	0	1	4	4	1	4	4	1	1	19	16	3	5	4	10	1
2	3	0	1	4	1	1	0	3	2	2	1	4	4	2	2	17	12	5	6	3	#NULL!	#NULL!
2	3	0	1	5	1	1	0	2	5	4	1	5	4	1	1	21	18	3	12	15	66	1
1	3	0	1	4	0	0	0	2	3	3	2	3	2	2	2	17	11	6	1	#NULL!	#NULL!	#NULL!
2	2	0	1	5	1	0	0	1	4	4	1	3	3	1	1	17	14	3	11	5	17	1
2	5	0	1	5	1	0	0	1	4	3	2	4	4	3	2	22	15	7	6	3	33	1
2	3	1	1	3	0	0	0	2	1	3	1	2	2	1	1	11	8	3	6	4	0	1
2	2	0	0	5	1	0	0	1	4	4	1	1	2	1	1	14	11	3	19	12	0	1
2	3	0	1	2	1	0	0	3	2	3	1	1	2	1	1	11	8	3	7	4	4	1
2	3	0	1	5	1	1	0	1	4	3	3	2	4	2	1	19	13	6	13	13	16	1
2	5	0	1	5	1	1	0	3	4	4	1	2	4	2	2	19	14	5	13	8	22	1
1	5	0	1	4	1	0	0	2	2	4	1	2	2	2	2	15	10	5	7	1	10	1
2	2	0	1	4	1	1	0	1	4	2	2	3	2	2	2	17	11	6	6	0	3	1
2	2	0	1	5	1	1	0	1	4	5	1	5	5	4	4	28	19	9	8	7	32	1
1	5	0	0	4	0	1	0	1	4	4	3	4	3	2	2	22	15	7	6	6	17	1
2	3	0	1	5	1	0	0	3	4	5	1	2	4	1	2	19	15	4	19	14	#NULL!	#NULL!
1	2	0	1	4	1	0	0	1	4	4	1	4	3	1	1	18	15	3	0	0	1	1
2	5	0	1	4	1	1	0	1	3	3	1	4	3	2	2	18	13	5	7	0	1	1
2	2	0	1	5	1	1	0	1	5	5	3	5	5	3	3	29	20	9	18	16	53	1
2	4	0	1	5	1	0	0	1	4	1	1	2	4	1	1	14	11	3	9	6	11	1
2	5	2	1	4	1	1	0	1	4	3	3	3	3	3	3	22	13	9	12	16	23	1
2	4	0	1	3	1	0	0	2	4	3	1	3	2	2	2	17	12	5	5	5	16	1
1	3	0	0	2	0	0	0	1	4	1	1	1	1	1	1	10	7	3	0	0	1	1
2	2	0	0	2	0	1	0	1	4	5	2	5	4	1	1	22	18	4	1	2	#NULL!	#NULL!
2	4	0	0	5	0	1	0	3	5	4	4	4	5	2	4	28	18	10	21	20	81	1
2	3	0	1	4	1	1	0	1	3	3	1	2	3	1	1	14	11	3	8	2	11	1
2	4	0	1	4	1	0	0	1	4	4	1	2	3	1	1	16	13	3	5	1	1	1
1	1	#NULL!	#NULL!	1	0	0	0	#NULL!	1	1	1	1	1	1	1	7	4	3	0	0	0	0
2	3	0	1	4	1	0	0	1	4	4	1	3	3	1	1	17	14	3	6	3	9	1
2	2	3	1	4	1	1	0	1	3	2	1	1	1	1	1	10	7	3	4	5	2	1
1	3	0	1	5	1	1	0	1	4	4	1	1	1	1	1	13	10	3	0	0	0	0
1	5	1	0	5	1	0	0	1	4	4	2	4	4	3	3	24	16	8	8	10	#NULL!	#NULL!
1	5	0	1	4	0	1	0	1	3	2	1	3	2	1	1	13	10	3	3	2	10	1
1	3	0	1	5	1	0	0	3	4	5	3	2	4	4	4	26	15	11	17	9	42	1
2	3	1	1	4	1	0	0	2	2	3	1	1	2	1	1	11	8	3	5	2	1	1
2	3	0	1	4	1	0	0	1	4	3	2	2	3	2	1	17	12	5	7	2	5	1
2	3	0	1	5	1	1	0	1	3	4	1	1	2	1	1	13	10	3	3	2	2	1
2	5	0	1	5	0	0	0	1	1	1	1	1	1	1	1	7	4	3	5	0	1	1
2	3	2	1	2	1	0	0	1	2	2	1	1	3	1	1	11	8	3	2	0	8	1
2	2	0	1	4	0	1	0	3	3	4	1	1	2	1	1	13	10	3	13	3	0	1
1	3	0	1	4	0	0	0	2	4	4	2	2	4	2	2	20	14	6	7	6	28	1
2	3	0	#NULL!	5	0	1	0	2	4	4	1	3	3	1	1	17	14	3	11	4	22	1
1	4	2	0	4	0	0	0	3	3	3	1	4	3	1	1	16	13	3	0	0	0	1
3	3	0	0	5	1	0	0	1	2	2	1	2	1	1	1	10	7	3	6	3	12	1
2	2	0	0	5	1	0	0	2	3	4	1	1	2	1	1	13	10	3	3	2	5	1
2	4	0	0	5	1	1	0	1	4	4	3	3	4	4	3	25	15	10	19	20	62	0
1	2	1	1	2	1	0	0	1	2	2	1	1	2	1	1	10	7	3	2	0	#NULL!	#NULL!
1	2	3	0	5	1	1	0	1	4	5	2	4	3	2	2	22	16	6	12	5	16	1
1	4	1	0	4	1	0	0	1	3	4	1	2	3	1	1	15	12	3	0	1	5	1
2	4	0	1	5	1	1	0	1	3	3	1	4	3	1	1	16	13	3	6	5	14	1
1	2	0	1	4	1	1	0	2	4	4	2	4	3	3	2	22	15	7	11	5	8	1
2	2	0	0	4	1	0	0	2	2	1	1	1	1	1	1	8	5	3	2	1	1	1
2	2	0	0	4	1	0	0	3	3	4	1	3	3	1	1	16	13	3	7	4	12	1
1	2	0	1	5	1	0	0	2	4	3	1	3	4	2	3	20	14	6	#NULL!	#NULL!	#NULL!	#NULL!
1	5	1	0	4	0	0	0	1	3	3	1	1	2	1	1	12	9	3	0	0	0	1
2	4	1	0	5	0	0	0	1	4	5	1	2	3	1	1	17	14	3	5	6	9	1
2	6	0	1	5	1	0	0	1	4	4	1	4	4	2	2	21	16	5	4	7	23	1
2	3	0	0	4	0	1	0	1	1	2	1	1	1	1	1	8	5	3	5	2	3	0
1	2	0	0	4	1	0	0	1	4	4	1	4	4	1	1	19	16	3	9	4	6	1
2	2	1	0	5	1	0	0	1	5	5	3	5	4	3	4	29	19	10	8	5	#NULL!	#NULL!
1	3	0	1	3	0	0	0	1	2	2	1	1	2	1	1	10	7	3	0	0	5	1
2	4	1	1	5	1	0	0	1	3	5	1	4	4	2	1	20	16	4	6	4	17	1
2	4	1	1	5	1	1	0	1	2	3	1	2	1	1	1	11	8	3	4	2	2	1
1	2	3	1	5	0	1	0	1	4	4	2	3	4	2	2	21	15	6	9	6	15	1
1	4	0	1	3	0	1	0	1	3	2	1	2	4	1	1	14	11	3	4	3	4	1
2	2	0	1	5	1	1	0	3	5	3	1	4	4	2	1	20	16	4	16	8	16	1
2	5	0	1	5	1	1	1	1	4	4	1	1	5	2	1	18	14	4	7	5	#NULL!	#NULL!
1	5	0	1	4	1	0	0	1	3	3	2	2	2	1	1	14	10	4	4	2	#NULL!	#NULL!
1	6	0	1	4	1	0	0	1	3	3	1	4	2	2	1	16	12	4	4	3	22	1
1	4	0	0	5	1	1	0	1	4	4	3	4	3	3	3	24	15	9	5	3	11	1
2	4	0	1	5	1	1	0	1	3	3	2	2	4	2	2	18	12	6	15	3	44	1
3	2	0	1	5	1	1	1	1	4	4	3	3	5	3	4	26	16	10	20	12	41	1
1	3	0	0	2	1	1	0	1	2	2	1	2	4	2	1	14	10	4	10	4	22	1
2	5	0	1	5	1	1	0	3	4	3	2	4	4	2	3	22	15	7	10	5	17	1
2	3	0	1	2	1	0	0	1	4	3	1	4	2	1	1	16	13	3	2	0	2	1
2	2	0	1	5	1	1	0	3	4	5	2	3	4	3	3	24	16	8	13	#NULL!	#NULL!	#NULL!
3	2	0	1	1	0	0	0	1	1	3	1	1	1	1	1	9	6	3	6	0	1	1
2	3	0	1	4	0	0	0	1	4	4	1	3	3	2	2	19	14	5	6	#NULL!	#NULL!	#NULL!
1	5	0	1	4	1	0	0	1	5	3	1	4	2	1	1	17	14	3	1	0	3	1
1	3	0	1	4	1	1	0	1	2	2	1	2	2	2	2	13	8	5	4	5	6	1
2	3	0	1	4	1	0	0	1	4	4	1	3	3	2	1	18	14	4	13	9	26	1
1	2	0	1	4	1	1	0	1	3	4	1	3	3	1	1	16	13	3	5	0	11	1
2	2	1	1	5	1	0	0	1	4	5	2	2	4	1	1	19	15	4	3	0	#NULL!	#NULL!
2	4	0	1	4	1	1	1	2	3	4	1	4	2	1	1	16	13	3	5	4	7	1
1	3	0	0	5	1	1	0	3	5	4	2	2	4	3	2	22	15	7	24	20	66	1
2	3	1	0	5	1	0	0	2	2	2	1	4	4	1	1	15	12	3	8	4	9	1
1	3	1	1	2	0	0	0	1	2	2	1	1	1	1	1	9	6	3	0	0	0	1
2	3	0	1	5	1	1	0	1	4	3	2	4	3	3	2	21	14	7	9	6	16	1
1	5	1	0	2	1	0	0	1	2	1	1	1	1	1	1	8	5	3	1	0	1	1
1	2	0	1	5	1	0	0	1	4	4	1	4	4	1	1	19	16	3	6	6	8	1
1	4	0	0	2	0	1	0	2	2	2	1	1	4	1	1	12	9	3	7	7	16	1
2	3	0	1	5	1	1	0	2	4	4	1	2	4	2	3	20	14	6	10	20	70	1
1	4	1	1	2	0	0	0	1	1	3	1	1	1	1	1	9	6	3	5	1	20	1
1	5	0	0	4	1	0	0	1	4	1	1	4	1	1	1	13	10	3	3	0	3	1
1	3	0	1	4	1	0	0	1	3	2	1	3	4	1	1	15	12	3	2	1	0	1
2	3	1	0	5	1	0	0	1	5	5	2	5	5	2	3	27	20	7	15	17	29	1
2	2	0	1	5	0	0	0	2	2	3	1	4	2	1	1	14	11	3	5	4	12	1
2	3	2	0	4	0	1	0	1	5	4	2	3	4	1	2	21	16	5	11	3	8	1
1	3	0	0	2	1	0	0	1	4	4	1	4	4	1	1	19	16	3	3	2	2	1
2	2	0	1	5	1	1	0	3	4	4	2	2	5	2	2	21	15	6	20	16	45	1
2	2	3	1	2	0	1	0	1	1	1	1	1	1	1	1	7	4	3	15	2	0	1
1	5	0	1	5	0	1	0	2	4	4	1	3	4	3	1	20	15	5	13	14	43	1
2	4	0	1	4	1	1	1	3	4	3	1	3	4	3	2	20	14	6	14	6	27	1
2	3	2	0	4	0	0	0	3	3	3	1	4	3	2	1	17	13	4	6	5	1	1
2	2	0	1	2	0	0	0	2	4	3	1	1	4	1	1	15	12	3	4	0	28	0
2	3	0	1	5	1	1	0	1	3	4	1	2	3	1	1	15	12	3	15	9	45	1
2	2	0	1	5	1	1	0	2	1	4	1	1	1	1	1	10	7	3	15	5	17	1
1	5	0	1	4	0	1	0	1	3	2	1	2	1	1	1	11	8	3	4	3	4	1
1	3	0	0	4	0	1	0	1	4	4	1	2	1	1	1	14	11	3	9	1	27	1
2	4	0	1	4	1	1	0	1	4	3	1	5	5	1	2	21	17	4	9	7	20	1
2	3	0	1	5	1	1	0	1	1	1	1	1	2	1	1	8	5	3	3	1	0	1
2	5	0	1	5	0	1	0	1	4	2	1	2	2	1	1	13	10	3	6	3	4	1
1	3	0	1	4	0	0	0	2	2	3	1	2	2	1	1	12	9	3	4	0	2	1
1	2	1	1	5	1	1	0	1	4	4	2	2	4	2	2	20	14	6	5	2	4	1
2	5	0	1	5	0	1	0	3	4	4	2	4	4	2	2	22	16	6	10	8	13	1
1	3	0	1	5	1	0	0	2	4	4	1	3	3	1	1	17	14	3	5	2	22	1
2	2	0	0	5	0	1	0	2	4	5	2	3	3	1	1	19	15	4	17	12	31	1
1	3	0	1	4	1	1	0	1	4	2	1	4	2	1	1	15	12	3	4	2	13	1
2	6	0	1	5	0	0	0	1	4	5	1	5	4	1	1	21	18	3	4	2	6	1
2	4	0	1	5	0	1	0	1	4	4	2	4	4	2	2	22	16	6	12	6	#NULL!	#NULL!
1	5	0	1	4	1	0	0	1	3	4	2	4	2	1	2	18	13	5	6	1	11	1
2	4	0	1	4	0	1	0	1	4	4	2	4	4	2	4	24	16	8	7	7	24	1
2	4	0	1	4	0	1	0	2	4	4	2	3	2	2	1	18	13	5	8	5	24	1
2	2	0	1	4	1	0	0	1	4	2	1	3	2	1	1	14	11	3	5	2	#NULL!	#NULL!
2	2	0	1	3	0	0	0	2	3	2	1	3	3	1	1	14	11	3	0	0	7	1
2	2	1	1	4	1	0	0	1	4	1	1	4	4	1	1	16	13	3	9	8	8	1
2	4	0	1	0	1	1	0	1	4	3	2	4	4	2	2	21	15	6	11	9	40	1
2	4	1	1	5	0	1	0	1	2	4	1	1	2	1	1	12	9	3	3	0	0	1
2	4	0	1	5	1	1	0	2	5	4	2	5	4	4	4	28	18	10	16	14	55	1
1	4	0	0	4	0	1	0	1	3	4	1	1	1	1	1	12	9	3	1	1	5	1
2	4	1	1	4	1	0	0	1	3	2	1	3	3	1	1	14	11	3	0	0	3	1
1	4	1	0	5	1	1	0	1	4	2	1	4	2	2	1	16	12	4	13	17	23	1
2	5	0	1	5	0	0	0	2	4	4	1	3	3	1	2	18	14	4	6	5	20	1
1	3	0	1	5	1	1	0	0	4	4	1	4	4	1	1	19	16	3	3	2	5	1
2	2	1	1	1	0	0	0	1	1	2	1	1	1	1	1	8	5	3	0	1	2	0
1	2	0	0	4	0	0	0	3	3	4	1	2	4	1	1	16	13	3	2	3	7	1
2	4	0	0	4	1	1	0	1	4	4	2	3	4	2	3	22	15	7	6	7	20	1
2	4	0	1	5	0	0	0	2	4	4	2	2	4	2	2	20	14	6	15	13	49	1
1	4	0	0	2	1	1	0	1	4	3	2	2	4	1	1	17	13	4	6	2	10	1
2	5	0	1	2	0	0	0	1	1	1	1	2	1	1	1	8	5	3	0	0	1	1
2	5	0	1	4	0	1	0	3	4	4	2	3	4	2	2	21	15	6	5	5	16	1
2	6	0	1	4	0	1	0	1	1	2	1	1	2	1	1	9	6	3	5	3	9	1
2	5	2	1	4	0	0	0	2	4	4	2	4	4	2	2	22	16	6	6	6	53	1
2	2	0	1	4	1	0	0	2	2	4	1	2	2	2	2	15	10	5	1	4	#NULL!	#NULL!
2	3	1	0	5	1	0	0	1	4	4	1	4	3	2	2	20	15	5	7	5	9	1
2	2	0	0	4	1	0	0	1	4	4	2	4	4	2	4	24	16	8	4	3	14	0
2	2	0	1	4	1	1	0	2	4	3	2	3	4	2	2	20	14	6	11	6	3	1
2	3	0	1	5	1	1	0	1	4	3	2	2	2	2	2	17	11	6	15	14	39	1
1	4	0	0	5	0	0	0	2	4	4	3	3	4	2	2	22	15	7	14	9	45	1
2	4	0	1	4	0	1	0	1	5	5	1	5	4	3	3	26	19	7	6	0	21	1
1	6	0	0	5	1	1	0	1	4	4	1	4	4	1	1	19	16	3	3	3	9	1
3	2	0	1	5	1	0	0	2	4	4	2	3	3	2	2	20	14	6	14	0	1	1
1	2	0	1	3	0	0	0	2	1	2	1	1	1	1	1	8	5	3	13	9	33	1
3	2	0	1	5	0	1	0	1	3	5	2	3	5	3	3	24	16	8	18	7	23	1
1	3	0	1	5	1	0	0	2	4	4	1	1	3	1	1	15	12	3	3	2	44	1
2	4	0	1	5	1	1	0	2	5	3	2	5	4	2	3	24	17	7	10	3	#NULL!	#NULL!
1	2	3	0	4	1	0	0	3	2	2	1	1	2	1	1	10	7	3	7	10	#NULL!	#NULL!
1	3	0	1	5	1	1	0	1	3	4	1	3	4	1	1	17	14	3	9	7	49	1
2	4	1	1	4	0	0	0	1	4	2	1	4	3	1	2	17	13	4	6	2	7	1
2	3	0	1	5	1	0	0	2	5	5	1	4	4	1	1	21	18	3	2	5	28	1
2	1	0	1	4	1	1	0	3	4	4	3	5	5	1	5	27	18	9	14	17	49	1
1	4	0	0	5	0	0	0	3	4	5	2	3	5	3	3	25	17	8	17	16	22	1
2	4	1	1	5	1	0	0	1	5	5	4	3	5	5	5	32	18	14	14	17	43	1
2	2	1	1	4	1	0	0	3	4	4	1	1	4	1	2	17	13	4	13	10	20	1
2	4	0	0	4	1	1	0	1	4	4	1	4	4	2	2	21	16	5	6	4	24	1
2	2	2	1	5	1	1	0	1	4	2	1	2	2	1	1	13	10	3	2	0	25	1
2	4	0	1	2	1	0	0	2	1	1	1	1	2	1	1	8	5	3	0	2	4	1
1	3	0	1	5	1	1	0	1	2	5	2	2	4	2	2	19	13	6	5	10	26	1
2	3	1	1	4	1	0	0	1	4	4	1	1	3	1	1	15	12	3	5	2	7	1
1	6	2	0	5	1	1	0	1	4	2	1	1	1	1	1	11	8	3	0	0	2	1
2	3	0	0	3	0	0	0	2	3	3	3	3	3	2	2	19	12	7	4	0	1	1
1	2	0	1	5	0	1	0	1	1	2	1	1	1	1	1	8	5	3	1	0	2	1
2	5	0	1	4	1	0	0	1	3	1	1	1	1	1	1	9	6	3	3	1	3	1
2	2	0	1	2	0	0	0	2	2	2	2	2	2	1	1	12	8	4	2	4	2	1
2	4	0	1	5	1	1	0	1	4	4	2	3	4	2	2	21	15	6	8	6	28	1
1	3	0	1	4	0	1	0	1	3	2	1	1	2	1	1	11	8	3	5	0	10	1
1	2	3	0	3	1	1	1	3	3	1	1	1	1	1	1	9	6	3	11	3	26	1
2	5	2	1	4	0	0	0	3	4	4	1	3	3	1	1	17	14	3	9	3	8	1
1	4	0	1	2	0	0	0	1	3	3	1	3	3	2	2	17	12	5	2	1	3	1
2	5	0	1	5	1	1	0	2	4	5	2	3	5	2	3	24	17	7	13	11	44	1
2	4	1	1	5	1	1	0	1	4	5	1	4	4	1	3	22	17	5	11	5	12	1
2	2	0	1	4	0	1	0	1	3	2	1	2	1	1	1	11	8	3	3	0	2	1
2	3	0	1	5	1	0	0	1	4	4	2	3	2	1	1	17	13	4	5	2	6	1
1	3	1	1	3	0	0	0	1	3	3	1	1	3	1	1	13	10	3	1	0	0	1
2	3	1	1	4	1	0	0	3	3	4	1	3	2	1	1	15	12	3	11	2	3	1
2	3	0	1	5	1	1	0	2	4	4	3	4	3	3	3	24	15	9	13	5	26	1
2	3	0	0	4	1	0	0	1	4	4	1	4	1	1	1	16	13	3	0	0	3	1
2	2	0	0	5	0	1	0	2	4	2	1	3	4	1	1	16	13	3	#NULL!	#NULL!	#NULL!	#NULL!
1	3	0	1	5	1	1	0	2	5	5	1	2	5	4	1	23	17	6	11	6	24	1
2	5	0	1	5	1	1	0	1	4	4	2	3	4	2	4	23	15	8	10	16	46	1
2	2	0	0	4	0	0	0	1	4	2	1	5	2	1	1	16	13	3	8	4	4	1
1	3	0	1	5	0	0	0	1	2	4	1	1	4	1	1	14	11	3	4	3	15	1
2	4	3	1	4	0	0	0	2	3	3	1	2	3	3	1	16	11	5	9	7	28	1
2	3	0	1	5	1	0	0	1	5	5	2	4	5	1	2	24	19	5	19	20	36	1
1	2	0	0	3	0	0	0	1	2	4	1	2	2	1	1	13	10	3	1	0	0	1
2	3	0	1	5	1	0	0	3	4	2	2	2	4	2	3	19	12	7	2	4	#NULL!	#NULL!
2	2	0	0	4	0	0	0	1	2	4	1	2	3	1	1	14	11	3	10	#NULL!	#NULL!	#NULL!
2	5	2	1	4	1	1	0	2	4	4	1	4	4	1	1	19	16	3	15	17	25	1
2	2	0	1	4	0	0	0	1	2	3	1	2	2	1	1	12	9	3	4	2	13	1
2	2	1	1	4	1	1	0	1	3	2	1	2	2	1	1	12	9	3	4	1	3	1
2	4	0	1	5	1	1	0	1	4	4	1	2	4	2	2	19	14	5	15	7	48	1
1	3	0	1	5	1	1	0	1	3	4	2	3	3	2	2	19	13	6	20	18	35	1
2	4	2	1	4	0	0	0	1	4	2	1	4	3	2	2	18	13	5	0	0	8	1
1	4	0	0	4	1	0	0	1	4	2	1	3	3	2	2	17	12	5	9	2	11	0
2	5	2	1	4	1	1	0	2	4	3	1	4	3	1	1	17	14	3	3	4	33	1
2	4	0	0	5	0	0	0	1	5	4	2	2	4	2	2	21	15	6	15	7	18	1
1	3	1	1	4	1	0	0	1	4	4	1	2	2	2	2	17	12	5	0	0	0	1
2	3	0	1	5	1	0	0	3	4	4	2	3	4	3	3	23	15	8	19	6	36	1
2	4	0	0	4	1	1	0	1	4	4	2	4	3	2	2	21	15	6	11	6	12	1
2	3	0	1	5	1	1	0	2	4	4	3	5	4	4	3	27	17	10	20	19	66	1
2	2	0	0	4	1	1	0	1	4	5	1	3	4	1	1	19	16	3	4	2	13	1
2	3	0	1	5	0	1	0	2	4	3	1	3	4	1	1	17	14	3	10	10	9	1
2	2	3	0	4	1	1	0	1	4	4	3	4	4	3	2	24	16	8	12	5	6	1
1	3	1	1	4	0	0	0	1	4	4	2	3	4	1	1	19	15	4	1	0	2	1
2	3	3	1	4	1	1	0	3	4	4	1	2	3	2	2	18	13	5	7	4	21	1
2	2	0	1	4	1	1	0	3	4	5	1	2	4	1	1	18	15	3	17	15	12	1
1	3	0	1	4	1	1	0	1	4	3	2	2	4	1	2	18	13	5	14	1	13	1
1	5	0	1	4	1	0	0	1	3	2	1	3	2	2	1	14	10	4	0	0	1	1
1	3	0	1	4	1	0	0	3	2	1	1	2	2	1	1	10	7	3	9	#NULL!	#NULL!	#NULL!
2	2	0	1	5	1	1	0	1	4	2	3	1	4	2	3	19	11	8	10	6	46	1
2	5	1	0	4	1	0	0	1	4	4	2	4	3	2	2	21	15	6	1	1	6	1
2	2	0	1	4	1	1	0	1	4	5	3	4	4	2	2	24	17	7	11	7	23	1
2	4	2	1	5	1	1	0	1	4	4	2	3	3	2	2	20	14	6	12	12	16	1
2	3	0	1	4	0	0	0	2	3	3	1	2	2	1	1	13	10	3	0	1	1	1
2	2	1	0	4	1	0	0	3	3	4	2	2	3	1	1	16	12	4	13	4	23	1
2	3	1	1	4	1	1	0	2	4	4	2	4	4	2	2	22	16	6	11	3	11	1
2	3	2	0	4	1	0	0	1	4	3	1	4	4	1	2	19	15	4	10	4	11	1
1	2	3	1	5	1	1	0	2	3	4	1	1	3	1	1	14	11	3	13	6	17	1
2	3	1	1	4	0	0	0	1	3	2	1	2	4	1	1	14	11	3	4	3	6	1
2	3	0	1	5	1	1	0	1	3	3	1	4	4	2	1	18	14	4	8	5	#NULL!	#NULL!
2	3	0	1	5	1	1	0	3	4	2	1	2	4	3	4	20	12	8	11	9	29	1
1	3	0	0	5	0	1	0	2	4	4	1	2	1	1	1	14	11	3	2	3	5	1
2	4	0	0	5	1	1	0	1	4	4	3	4	4	3	4	26	16	10	18	13	36	1
1	3	2	1	5	0	1	0	1	4	5	1	4	5	4	2	25	18	7	21	16	66	1
2	4	1	1	4	1	1	0	1	4	3	2	4	2	1	1	17	13	4	9	5	11	1
2	4	0	1	4	0	1	0	3	4	3	2	4	4	2	2	21	15	6	22	11	33	1
1	4	3	0	4	1	1	0	1	4	4	1	2	2	1	1	15	12	3	3	2	0	1
2	3	1	1	2	1	0	0	2	2	3	1	2	2	1	1	12	9	3	4	5	8	1
2	3	0	1	5	1	1	0	1	4	4	2	2	4	2	1	19	14	5	15	7	19	1
1	3	1	1	5	0	1	0	2	4	4	2	1	4	4	4	23	13	10	8	7	0	1
1	5	0	0	4	1	0	0	1	3	4	3	3	4	2	3	22	14	8	4	5	25	1
2	5	1	1	5	1	0	0	1	5	4	2	2	5	1	1	20	16	4	15	7	28	1
1	2	0	0	4	0	1	0	1	2	2	1	4	1	1	1	12	9	3	6	4	1	1
2	3	0	0	5	1	0	0	1	4	4	1	1	3	1	1	15	12	3	#NULL!	#NULL!	#NULL!	#NULL!
2	4	2	1	5	1	1	0	1	5	3	1	4	1	1	1	16	13	3	16	5	13	1
2	2	2	1	4	1	1	0	3	2	4	1	2	3	1	1	14	11	3	17	15	10	1
2	2	1	0	5	1	1	0	2	4	4	1	2	2	2	2	17	12	5	11	4	29	1
2	4	0	1	5	0	1	0	2	4	4	1	5	4	3	2	23	17	6	5	3	25	1
2	3	1	1	5	1	1	0	1	4	4	1	3	3	2	1	18	14	4	11	5	16	1
2	3	0	1	4	1	1	0	1	2	2	1	3	1	1	1	11	8	3	3	1	0	1
1	4	0	1	2	0	0	0	1	3	3	2	3	3	2	2	18	12	6	4	1	1	1
2	4	1	0	5	1	0	1	1	2	2	1	1	1	1	1	9	6	3	9	2	#NULL!	#NULL!
1	6	2	0	2	0	0	0	2	2	1	1	4	2	1	1	12	9	3	0	2	1	1
2	3	1	0	4	1	1	0	1	4	4	1	4	2	2	1	18	14	4	2	1	1	1
2	3	0	0	5	0	1	0	1	4	4	2	4	4	2	2	22	16	6	4	5	14	1
2	3	0	0	4	0	1	0	1	2	3	1	4	3	1	1	15	12	3	4	1	18	1
2	4	2	0	5	0	1	0	3	4	4	2	2	2	2	2	18	12	6	18	5	#NULL!	#NULL!
2	2	1	0	4	1	0	0	1	5	4	2	4	4	2	2	23	17	6	10	1	6	1
1	4	0	0	4	1	1	0	1	2	4	1	2	4	2	1	16	12	4	2	0	4	1
2	5	0	0	3	0	1	0	2	3	3	1	3	2	1	1	14	11	3	0	0	8	1
2	4	1	0	5	0	0	0	1	4	4	1	5	1	1	1	17	14	3	#NULL!	#NULL!	#NULL!	#NULL!
2	3	0	0	4	1	1	0	2	4	3	2	3	3	2	2	19	13	6	7	8	19	1
2	5	2	0	4	1	0	0	1	4	2	1	3	3	1	1	15	12	3	1	0	4	1
2	4	0	0	2	0	1	0	1	2	2	1	1	2	1	2	11	7	4	7	#NULL!	#NULL!	#NULL!
2	5	0	0	2	0	0	0	1	3	2	1	2	2	1	1	12	9	3	0	2	6	1
2	5	0	0	2	0	1	0	2	3	2	1	2	1	1	1	11	8	3	2	5	2	1
2	4	0	0	4	1	1	0	1	4	5	1	3	1	3	2	19	13	6	10	3	35	1
1	3	1	0	4	1	0	0	1	4	4	1	3	2	2	2	18	13	5	1	1	1	1
2	5	2	1	2	1	1	0	1	4	4	1	3	3	2	2	19	14	5	3	2	9	1
1	2	0	0	4	0	0	0	1	1	3	1	1	2	1	1	10	7	3	0	0	0	1
1	3	0	1	5	1	1	0	2	2	5	1	1	4	1	2	16	12	4	8	11	52	1
2	5	0	0	5	1	1	0	1	4	4	2	4	4	2	2	22	16	6	7	5	#NULL!	#NULL!
3	3	0	0	5	1	1	0	1	4	4	3	3	3	3	3	23	14	9	6	2	3	1
1	3	1	1	5	1	1	0	1	4	4	1	5	3	1	1	19	16	3	9	11	#NULL!	#NULL!
2	2	0	1	4	0	0	0	1	4	4	1	2	4	1	1	17	14	3	6	3	20	1
1	2	2	0	4	1	1	0	3	3	4	1	3	4	3	4	22	14	8	10	9	29	1
2	3	0	0	4	0	0	0	2	3	4	1	1	2	1	1	13	10	3	4	2	0	1
2	5	0	0	4	0	1	0	2	2	2	2	1	1	1	1	10	6	4	0	0	1	1
1	3	1	0	5	1	0	0	1	5	5	2	4	5	2	2	25	19	6	4	3	26	0
2	5	1	0	5	1	0	0	1	5	4	1	4	4	1	1	20	17	3	6	1	6	1
2	5	2	1	4	0	0	0	2	3	4	1	1	3	1	1	14	11	3	8	3	11	0
2	1	3	0	4	0	1	0	1	4	2	4	5	4	2	1	22	15	7	13	10	41	1
2	4	0	1	2	1	0	0	1	3	3	1	3	3	1	1	15	12	3	0	1	1	1
2	5	2	0	2	0	0	0	0	2	2	1	1	1	1	1	9	6	3	3	0	5	1
1	3	1	0	5	1	1	0	1	4	4	2	4	4	1	2	21	16	5	5	5	#NULL!	#NULL!
1	2	0	1	4	1	1	0	1	4	1	1	2	1	1	1	11	8	3	4	1	1	1
2	3	0	1	5	1	1	0	1	4	5	1	2	4	1	1	18	15	3	13	4	27	1
1	4	0	0	4	1	1	0	2	4	3	2	3	3	2	2	19	13	6	7	4	11	1
1	4	1	0	4	1	0	0	2	3	2	1	1	1	1	1	10	7	3	4	2	7	1
1	4	0	1	5	0	1	0	2	4	3	1	4	1	1	1	15	12	3	7	3	3	1
3	2	3	1	3	0	1	0	3	4	4	2	4	4	2	2	22	16	6	15	10	24	0
1	4	2	1	4	1	0	0	1	3	2	1	2	1	1	1	11	8	3	12	5	#NULL!	#NULL!
2	3	0	1	4	1	1	0	1	2	4	1	1	4	1	1	14	11	3	6	4	4	1
2	2	3	1	4	1	1	0	1	4	4	1	2	4	2	2	19	14	5	9	2	11	1
1	2	3	0	5	1	1	0	2	4	4	3	4	3	1	2	21	15	6	8	2	11	1
1	4	2	1	2	1	1	0	2	2	2	4	2	2	2	2	16	8	8	6	7	22	1
2	5	0	1	2	0	1	0	1	3	4	1	1	1	1	1	12	9	3	2	0	0	1
1	2	0	0	2	1	0	0	2	2	1	1	3	1	1	1	10	7	3	11	0	2	1
2	5	0	1	2	1	0	0	1	3	3	2	2	2	2	2	16	10	6	2	0	1	1
1	5	0	1	2	0	1	0	2	3	3	1	1	3	1	1	13	10	3	0	0	10	1
1	2	0	0	4	1	0	0	3	2	3	1	1	4	1	1	13	10	3	#NULL!	#NULL!	#NULL!	#NULL!
1	3	0	0	5	1	1	0	2	5	5	2	5	5	4	2	28	20	8	10	14	63	1
1	2	0	0	4	1	1	0	1	4	4	1	3	1	1	1	15	12	3	1	2	10	1
2	3	0	1	3	0	1	0	2	4	4	2	4	4	1	2	21	16	5	#NULL!	#NULL!	#NULL!	#NULL!
2	5	0	0	5	1	0	0	2	3	4	1	2	2	1	1	14	11	3	6	#NULL!	#NULL!	#NULL!
2	4	1	0	3	0	1	0	1	4	3	1	3	2	1	1	15	12	3	0	1	4	1
2	3	0	0	4	1	0	0	3	3	4	1	1	3	1	1	14	11	3	6	4	4	1
2	4	0	0	4	1	1	0	1	4	4	1	4	3	1	1	18	15	3	1	0	8	1
2	4	0	1	4	0	1	0	2	4	4	2	5	3	2	2	22	16	6	8	6	9	1
2	2	3	1	4	1	1	0	3	2	2	1	4	1	1	1	12	9	3	13	6	6	1
2	4	0	1	5	0	1	0	2	4	4	2	4	4	2	2	22	16	6	12	6	16	1
2	4	0	1	5	1	1	0	1	4	4	3	4	4	3	4	26	16	10	14	9	#NULL!	#NULL!
2	4	0	1	4	0	0	0	2	1	1	1	1	1	1	1	7	4	3	3	0	4	1
1	5	1	1	4	1	0	0	1	2	4	1	2	2	1	1	13	10	3	1	2	7	1
1	4	0	1	5	1	1	0	1	5	4	1	4	4	1	1	20	17	3	0	0	4	1
2	2	0	1	5	1	0	0	1	5	4	3	3	4	2	3	24	16	8	16	6	31	1
1	4	0	1	4	0	1	0	2	3	4	1	2	3	2	2	17	12	5	16	4	24	1
2	4	1	1	5	1	1	0	3	2	4	1	1	3	2	2	15	10	5	21	14	21	1
2	5	0	1	5	1	0	0	2	5	4	2	4	5	2	4	26	18	8	21	15	#NULL!	#NULL!
2	4	0	1	5	1	0	0	1	4	3	1	4	4	1	1	18	15	3	4	3	15	1
2	2	0	1	4	1	1	0	3	4	4	1	4	4	1	1	19	16	3	11	17	44	1
2	3	0	1	5	0	1	0	3	1	4	1	1	2	1	1	11	8	3	19	14	37	1
2	5	0	1	5	0	0	0	2	4	4	2	4	4	1	1	20	16	4	6	2	9	1
2	3	0	1	5	1	1	0	1	4	4	2	4	3	2	3	22	15	7	15	11	23	1
2	2	3	1	5	0	1	0	1	2	4	1	2	4	1	1	15	12	3	8	7	42	1
2	5	0	1	5	0	0	0	3	1	4	1	1	2	1	1	11	8	3	4	5	7	1
2	4	0	0	4	1	0	0	1	4	4	1	3	3	1	1	17	14	3	5	4	13	1
1	4	0	1	4	1	0	0	2	2	2	1	1	1	1	1	9	6	3	8	6	10	1
1	5	1	0	2	1	1	1	1	2	2	2	2	2	2	2	14	8	6	2	1	3	1
1	4	0	0	5	0	1	0	1	4	4	1	4	4	2	2	21	16	5	4	2	18	0
1	4	0	0	5	0	0	0	2	5	3	1	5	3	1	1	19	16	3	9	7	40	1
2	4	1	0	4	1	1	0	3	5	4	1	2	4	1	1	18	15	3	3	4	#NULL!	#NULL!
1	2	3	1	5	0	1	0	3	2	2	1	1	1	2	1	10	6	4	17	15	0	1
2	4	2	0	4	0	1	0	1	5	4	2	5	4	2	2	24	18	6	8	1	14	1
1	3	0	0	5	1	1	0	1	4	5	2	4	5	2	2	24	18	6	9	7	28	1
1	4	0	#NULL!	2	1	1	0	2	2	2	2	2	2	1	2	13	8	5	2	1	1	1
2	2	0	1	2	0	0	0	1	2	2	1	4	2	1	1	13	10	3	3	1	2	1
2	3	0	1	2	1	0	0	3	2	3	1	1	2	1	1	11	8	3	15	10	29	1
1	5	0	1	4	0	0	0	1	3	2	2	2	3	1	1	14	10	4	3	0	1	1
2	4	0	1	4	1	1	0	1	4	4	1	4	4	2	2	21	16	5	15	12	19	1
2	2	0	1	4	1	0	0	3	4	4	1	2	4	1	1	17	14	3	17	15	38	1
2	2	2	1	4	0	0	0	2	3	4	1	2	4	2	2	18	13	5	10	2	7	1
1	3	0	1	2	1	1	0	2	2	3	1	2	2	1	1	12	9	3	12	6	0	1
2	3	0	1	5	1	1	0	1	4	4	2	4	3	1	1	19	15	4	#NULL!	#NULL!	#NULL!	#NULL!
1	3	0	1	4	1	0	0	2	4	3	1	4	2	1	1	16	13	3	7	5	8	1
2	3	2	1	2	0	0	0	3	2	4	1	3	3	1	1	15	12	3	13	10	12	1
2	2	0	1	4	1	1	0	1	4	4	1	4	4	2	3	22	16	6	11	4	14	1
2	4	0	0	5	0	1	0	2	3	4	2	3	4	1	1	18	14	4	5	5	24	1
2	3	0	1	4	1	1	0	2	3	2	1	2	4	1	1	14	11	3	7	5	10	1
1	5	2	1	5	1	1	0	3	5	5	2	4	5	2	2	25	19	6	14	16	33	1
2	2	1	1	5	1	0	0	1	4	4	1	4	4	2	1	20	16	4	12	6	17	1
2	2	0	0	4	1	0	0	1	4	4	1	1	3	2	1	16	12	4	12	5	10	1
1	5	0	1	1	0	0	0	1	1	1	1	1	1	1	1	7	4	3	0	0	4	1
2	3	0	1	5	0	1	0	1	4	5	2	4	3	2	2	22	16	6	11	7	36	1
1	3	0	0	2	0	0	0	1	2	1	1	2	1	1	1	9	6	3	1	0	1	1
2	3	0	1	4	1	1	0	1	4	3	2	2	4	1	2	18	13	5	5	5	15	1
2	4	0	1	4	0	1	0	1	4	4	2	4	2	1	1	18	14	4	5	1	6	1
2	4	#NULL!	#NULL!	4	0	0	0	1	4	4	2	3	2	2	2	19	13	6	12	8	0	1
2	4	0	1	5	1	1	0	2	3	4	2	4	4	2	2	21	15	6	11	7	29	1
2	4	0	1	5	1	1	0	1	4	4	1	4	4	1	1	19	16	3	8	4	32	1
1	5	0	#NULL!	2	0	0	0	1	4	2	1	3	1	1	1	13	10	3	1	1	1	1
2	3	1	0	4	1	0	0	2	4	3	2	2	4	2	2	19	13	6	4	4	7	1
1	6	2	1	2	0	0	0	#NULL!	2	4	2	2	2	2	2	16	10	6	0	0	0	1
2	5	0	0	5	0	0	0	2	5	5	4	5	4	3	4	30	19	11	20	18	56	0
1	6	2	1	2	0	0	0	1	2	2	1	2	3	2	2	14	9	5	0	0	0	1
1	4	0	0	4	1	0	0	1	4	5	1	1	3	1	1	16	13	3	5	1	0	1
2	6	2	1	4	0	0	0	3	4	4	1	4	4	1	2	20	16	4	2	2	6	1
1	3	0	0	5	1	1	0	2	3	1	1	3	3	1	1	13	10	3	18	18	4	1
1	3	0	1	2	0	1	0	2	4	4	1	2	2	1	2	16	12	4	1	0	2	1
2	3	0	1	4	1	0	0	2	2	4	1	2	2	2	2	15	10	5	6	3	#NULL!	#NULL!
2	3	0	0	5	1	0	0	1	4	4	2	4	3	2	2	21	15	6	#NULL!	#NULL!	#NULL!	#NULL!
2	5	0	1	5	1	1	0	1	4	3	1	4	4	1	2	19	15	4	10	5	19	1
1	2	3	1	4	1	1	0	2	2	4	1	1	3	1	1	13	10	3	12	14	10	1
1	3	0	1	4	1	0	0	1	4	4	2	3	3	2	2	20	14	6	5	3	#NULL!	#NULL!
1	4	0	1	2	0	0	0	1	3	1	1	3	1	1	1	11	8	3	6	2	4	0
2	3	0	1	4	0	1	0	1	4	3	1	1	3	1	1	14	11	3	4	3	5	1
1	4	0	1	3	0	1	0	1	3	2	2	2	2	1	1	13	9	4	6	3	8	1
2	3	0	1	5	1	1	0	1	3	4	1	1	4	1	1	15	12	3	14	3	7	1
2	3	0	1	5	0	0	0	1	3	4	3	4	4	1	1	20	15	5	8	4	19	1
1	4	0	1	4	1	1	1	2	4	2	1	2	3	1	1	14	11	3	4	3	10	1
2	3	0	0	4	0	1	0	2	3	2	2	2	2	2	2	15	9	6	7	5	5	1
2	3	0	0	3	0	1	0	2	3	3	1	3	1	1	1	13	10	3	3	3	37	1
2	5	0	1	5	1	1	0	2	4	3	1	4	4	1	1	18	15	3	4	1	2	1
2	4	0	1	4	1	1	0	1	4	3	2	3	3	2	3	20	13	7	6	6	12	1
1	3	0	#NULL!	5	1	0	0	0	4	2	1	1	4	1	1	14	11	3	3	5	4	1
1	2	0	1	5	1	1	0	2	4	5	3	1	5	4	2	24	15	9	12	15	36	1
2	3	0	1	4	1	1	0	3	1	4	1	2	1	1	1	11	8	3	7	6	20	1
2	4	2	1	4	1	1	0	1	4	2	1	2	2	2	1	14	10	4	13	5	27	1
2	3	0	0	4	1	1	0	1	3	3	1	4	4	1	1	17	14	3	1	0	9	1
1	2	3	1	5	1	1	0	1	3	3	1	1	1	1	1	11	8	3	15	6	3	1
2	4	0	1	5	0	1	0	2	4	4	2	4	4	2	2	22	16	6	14	#NULL!	#NULL!	#NULL!
2	5	0	1	4	0	0	0	2	3	1	1	1	1	1	1	9	6	3	4	1	11	1
2	4	0	1	2	1	1	0	2	2	1	1	1	1	1	1	8	5	3	0	2	9	1
2	4	0	1	5	1	1	0	3	5	5	1	1	5	1	1	19	16	3	7	3	18	1
1	2	0	1	4	1	0	0	1	3	3	1	1	2	1	1	12	9	3	1	0	9	1
2	3	2	1	4	1	0	0	1	4	2	2	3	2	1	1	15	11	4	5	3	21	1
2	2	0	0	2	1	0	0	1	4	3	1	3	4	1	1	17	14	3	1	0	10	1
2	2	0	1	4	1	1	0	1	4	5	1	3	3	1	2	19	15	4	9	7	24	1
1	3	1	1	5	1	1	0	1	4	4	2	3	4	2	2	21	15	6	0	0	18	1
2	4	0	1	5	1	1	0	1	4	4	3	3	4	2	2	22	15	7	12	10	33	1
2	3	0	1	5	0	0	0	2	4	5	2	2	4	2	2	21	15	6	10	4	10	1
1	3	0	1	4	0	0	0	2	2	3	1	2	3	1	1	13	10	3	14	12	6	0
2	2	2	0	5	1	0	0	3	5	5	1	4	5	3	2	25	19	6	11	8	16	1
1	4	0	1	4	0	0	0	1	3	2	1	2	1	1	1	11	8	3	2	5	0	1
1	4	0	1	4	0	1	0	2	3	4	1	2	2	1	1	14	11	3	6	9	29	1
1	4	1	1	4	1	0	0	1	2	3	1	2	2	1	1	12	9	3	5	2	2	1
2	5	0	0	1	0	0	0	2	2	1	1	1	1	1	1	8	5	3	3	3	0	1
2	5	0	1	2	0	0	0	2	3	4	1	2	3	1	1	15	12	3	1	0	8	1
2	2	0	1	4	1	0	0	1	5	4	1	4	4	2	4	24	17	7	16	8	21	1
2	2	0	0	5	1	0	0	3	4	3	2	4	4	2	3	22	15	7	19	11	13	1
1	3	0	1	3	1	0	0	2	3	2	1	2	3	1	1	13	10	3	10	4	9	1
2	3	0	1	5	0	1	0	2	4	4	1	4	4	1	2	20	16	4	11	7	22	1
2	3	0	1	5	1	1	0	3	4	4	2	4	4	4	2	24	16	8	13	7	30	1
2	4	0	0	3	0	1	0	1	2	4	1	1	2	1	1	12	9	3	16	0	3	1
2	2	3	1	4	1	1	0	1	2	4	1	4	4	1	1	17	14	3	8	3	7	1
1	2	0	1	2	1	0	0	1	4	1	1	3	2	1	1	13	10	3	6	0	10	1
2	4	0	1	1	0	0	0	2	1	1	1	3	2	1	1	10	7	3	0	0	0	1
2	4	0	1	4	1	1	0	1	5	4	1	4	4	1	1	20	17	3	7	0	9	1
1	4	2	1	5	1	1	0	3	2	4	1	3	3	1	1	15	12	3	12	6	21	1
2	2	0	1	1	1	0	0	3	1	1	1	1	1	1	1	7	4	3	21	16	1	1
1	3	2	0	5	1	1	0	3	3	5	1	1	5	1	1	17	14	3	15	7	#NULL!	#NULL!
2	4	0	1	5	0	1	0	1	4	4	1	2	4	2	2	19	14	5	7	3	19	1
2	2	0	1	5	1	0	0	0	5	4	1	4	5	2	5	26	18	8	17	13	58	1
1	2	0	1	5	1	1	0	3	4	4	1	2	2	1	1	15	12	3	13	8	#NULL!	#NULL!
2	3	2	1	5	1	1	0	1	4	5	2	2	2	2	2	19	13	6	10	5	13	1
2	2	3	0	4	1	1	0	1	2	4	1	1	4	1	1	14	11	3	9	8	9	1
2	5	0	1	4	0	0	0	1	2	1	1	4	1	1	1	11	8	3	0	0	0	1
2	3	0	1	4	0	1	0	1	3	2	1	2	2	1	1	12	9	3	3	2	12	1
1	2	0	1	5	1	1	0	2	4	2	1	5	4	1	1	18	15	3	16	8	63	1
2	4	0	1	5	1	1	0	2	5	5	2	5	5	2	2	26	20	6	14	5	18	1
1	4	0	1	4	0	0	0	1	3	5	1	3	3	1	3	19	14	5	6	3	8	1
1	4	0	1	5	1	0	0	1	4	2	1	2	2	2	2	15	10	5	7	5	23	1
2	2	1	1	5	1	0	0	1	4	4	2	4	2	1	1	18	14	4	15	9	19	1
2	6	2	1	5	1	0	0	2	5	4	3	5	4	3	3	27	18	9	15	12	#NULL!	#NULL!
2	2	0	1	5	1	0	0	1	4	5	1	4	4	1	1	20	17	3	16	10	23	0
2	4	0	1	2	1	0	0	1	3	4	1	3	2	1	1	15	12	3	3	#NULL!	#NULL!	#NULL!
1	5	0	1	5	1	0	0	3	4	4	4	4	4	1	3	24	16	8	10	5	30	1
1	3	0	1	4	1	1	0	2	2	4	1	1	2	1	1	12	9	3	9	5	17	1
2	4	0	1	3	1	0	0	1	4	3	1	4	1	1	1	15	12	3	0	0	2	1
2	5	0	1	4	0	0	0	1	3	4	1	1	3	1	1	14	11	3	0	1	6	1
2	6	2	1	5	1	0	0	1	3	3	1	2	3	2	1	15	11	4	7	3	32	1
1	4	0	1	5	1	1	0	1	4	4	1	1	4	3	1	18	13	5	3	0	9	1
2	4	2	1	5	0	0	0	1	4	4	1	2	4	1	1	17	14	3	10	#NULL!	#NULL!	#NULL!
1	2	0	1	4	1	0	0	1	4	3	1	4	2	2	1	17	13	4	12	#NULL!	#NULL!	#NULL!
2	5	2	1	5	0	1	0	1	4	4	1	2	4	1	2	18	14	4	6	4	1	1
2	5	0	1	5	1	0	0	1	5	5	3	4	4	4	3	28	18	10	11	6	#NULL!	#NULL!
2	3	0	1	5	1	0	0	2	2	3	1	3	2	1	1	13	10	3	7	6	5	1
2	3	0	1	5	1	0	0	1	5	4	2	4	4	1	2	22	17	5	18	10	47	1
2	4	2	1	5	1	1	0	1	4	4	1	4	4	2	4	23	16	7	16	16	27	1
1	2	0	1	4	0	0	0	1	3	3	1	3	2	1	1	14	11	3	8	1	0	0
1	3	0	1	1	1	0	0	3	2	1	1	1	1	1	1	8	5	3	2	3	#NULL!	#NULL!
2	3	1	1	4	1	1	0	1	2	4	1	1	1	1	1	11	8	3	4	3	1	1
1	2	3	1	4	1	0	0	1	2	1	1	2	2	1	1	10	7	3	11	6	13	1
2	2	0	1	4	1	1	0	1	2	2	1	2	2	2	2	13	8	5	#NULL!	#NULL!	#NULL!	#NULL!
1	3	0	1	4	1	0	0	1	4	4	1	4	3	1	1	18	15	3	2	0	3	1
2	3	0	1	4	1	0	0	2	4	4	2	4	2	1	1	18	14	4	10	2	33	0
1	4	2	1	2	1	0	0	2	3	4	1	3	1	1	1	14	11	3	4	1	1	1
3	2	3	1	2	1	0	0	3	4	2	1	1	4	1	1	14	11	3	13	1	0	1
2	3	0	1	5	0	1	0	1	4	5	2	3	4	1	2	21	16	5	15	12	31	1
1	4	0	1	4	1	1	0	2	2	2	1	2	2	1	1	11	8	3	9	4	4	1
2	2	3	1	2	0	0	0	1	3	2	1	3	2	2	2	15	10	5	4	3	3	1
1	3	0	1	5	0	1	0	1	1	4	1	2	2	1	1	12	9	3	6	4	7	1
2	4	0	1	5	0	1	0	2	4	3	2	4	4	3	3	23	15	8	7	6	12	1
1	1	3	1	4	1	0	0	2	4	3	1	5	3	1	1	18	15	3	4	2	#NULL!	#NULL!
1	3	0	1	4	0	1	0	2	3	2	1	1	1	1	1	10	7	3	7	3	9	1
1	4	0	1	5	1	1	0	1	3	3	2	3	3	2	2	18	12	6	15	12	24	1
2	3	1	1	4	1	1	0	3	3	2	1	4	3	1	1	15	12	3	14	9	#NULL!	#NULL!
2	5	0	1	5	1	1	0	1	4	3	1	3	4	2	2	19	14	5	6	#NULL!	#NULL!	#NULL!
2	5	0	1	4	0	1	0	1	3	3	1	4	3	2	1	17	13	4	12	10	21	1
2	4	0	1	4	1	0	0	1	3	3	1	2	3	1	1	14	11	3	4	0	4	1
2	4	2	1	5	1	1	0	2	3	5	1	4	4	3	4	24	16	8	22	#NULL!	#NULL!	#NULL!
2	2	0	1	5	1	1	0	1	5	5	2	5	4	3	3	27	19	8	14	5	35	1
2	3	2	1	4	0	0	0	2	4	4	2	4	3	2	3	22	15	7	8	6	25	0
2	4	0	1	5	0	1	0	3	4	4	2	3	3	1	2	19	14	5	11	10	#NULL!	#NULL!
1	2	0	1	5	1	1	0	3	2	2	2	1	1	2	1	11	6	5	20	13	19	1
2	5	0	1	4	0	0	0	1	4	4	1	3	4	1	2	19	15	4	8	3	17	1
2	5	0	1	5	0	0	0	1	3	3	1	2	3	1	1	14	11	3	2	3	2	1
1	3	0	1	4	1	0	0	3	2	1	1	1	2	1	1	9	6	3	12	#NULL!	#NULL!	#NULL!
2	3	0	1	4	0	0	0	2	3	4	1	2	4	1	1	16	13	3	2	0	1	1
2	5	0	1	2	1	1	0	2	3	2	1	2	2	1	2	13	9	4	2	0	5	1
1	3	0	1	5	0	1	0	1	4	5	1	2	4	2	1	19	15	4	11	12	16	1
1	2	0	1	5	1	0	0	3	4	4	1	4	3	1	1	18	15	3	12	3	20	1
2	5	2	1	3	1	0	0	1	2	3	1	2	3	1	1	13	10	3	5	2	16	1
2	3	0	1	4	0	0	0	2	4	4	1	1	2	1	1	14	11	3	15	6	7	1
1	4	1	1	2	1	1	0	2	3	2	1	1	2	1	1	11	8	3	0	0	2	1
2	4	0	1	4	1	0	0	2	4	2	1	1	2	1	1	12	9	3	10	5	18	1
1	3	0	1	4	1	1	0	2	5	4	2	4	4	2	2	23	17	6	11	9	#NULL!	#NULL!
1	1	3	1	2	0	0	0	1	3	3	1	4	2	2	1	16	12	4	14	2	3	1
1	4	0	0	2	0	0	0	1	2	1	1	1	2	1	1	9	6	3	3	0	8	1
2	2	1	1	4	0	1	0	2	2	4	1	3	2	1	1	14	11	3	7	3	10	1
1	4	0	1	1	0	0	0	3	1	1	1	1	1	1	1	7	4	3	4	0	0	1
2	5	0	1	5	0	1	0	1	1	3	1	1	3	1	1	11	8	3	4	2	8	1
2	4	0	1	3	1	0	0	2	3	1	1	3	2	2	2	14	9	5	10	8	16	1
2	4	0	1	4	1	1	0	1	4	3	1	4	2	1	1	16	13	3	12	11	#NULL!	#NULL!
2	5	0	1	5	0	1	1	2	5	4	2	4	4	2	2	23	17	6	11	3	17	1
1	2	0	1	2	1	0	0	1	2	2	1	1	2	1	1	10	7	3	4	0	3	1
2	2	0	1	2	1	0	0	1	2	3	1	1	2	1	1	11	8	3	1	3	1	1
2	4	0	1	5	1	0	0	2	4	3	1	4	4	1	1	18	15	3	19	10	17	1
2	4	0	1	5	0	0	0	1	4	4	1	3	5	2	1	20	16	4	8	4	14	1
1	3	1	1	5	1	1	0	2	5	5	5	1	5	2	5	28	16	12	#NULL!	#NULL!	#NULL!	#NULL!
2	3	0	1	4	1	1	0	1	3	3	1	2	4	1	1	15	12	3	16	3	7	1
2	2	1	1	4	1	1	0	1	3	5	1	4	2	1	1	17	14	3	4	0	8	1
2	4	0	1	5	1	1	0	2	5	5	2	4	4	2	2	24	18	6	12	17	39	1
1	1	3	1	1	0	0	0	1	2	1	1	2	1	1	1	9	6	3	#NULL!	#NULL!	#NULL!	#NULL!
2	4	2	1	4	0	1	0	1	4	3	1	4	3	2	2	19	14	5	3	3	6	1
2	5	1	1	4	1	0	0	1	4	3	1	4	2	1	2	17	13	4	3	7	7	1
2	2	3	1	4	1	0	0	2	2	2	1	1	4	1	1	12	9	3	19	6	0	1
1	5	0	1	5	0	1	0	1	5	5	1	4	5	1	1	22	19	3	12	10	43	1
2	2	0	1	5	1	1	0	2	4	3	2	3	3	2	2	19	13	6	7	2	15	1
1	3	0	1	4	0	0	0	2	4	5	2	4	4	2	2	23	17	6	6	1	15	1
2	3	0	1	2	1	1	0	3	2	5	2	4	4	3	1	21	15	6	7	4	32	1
1	3	3	1	5	1	0	0	1	4	4	1	1	3	1	1	15	12	3	0	0	0	1
1	3	0	1	4	0	0	0	1	2	1	1	1	1	1	1	8	5	3	2	0	6	1
2	5	0	1	2	0	0	0	1	4	4	1	1	1	1	1	13	10	3	3	1	5	1
2	4	0	1	4	1	1	0	1	4	4	1	3	3	1	2	18	14	4	4	4	23	1
2	1	3	1	5	0	1	0	1	4	4	1	4	4	1	1	19	16	3	14	3	14	1
1	3	0	1	2	1	1	0	1	2	4	1	2	2	1	1	13	10	3	0	1	6	1
2	3	1	1	4	0	0	0	1	4	4	2	4	3	2	2	21	15	6	3	1	11	1
3	2	3	1	5	1	1	0	1	4	2	1	1	4	1	1	14	11	3	23	12	10	1
2	3	0	1	4	0	0	0	1	3	4	1	1	2	1	1	13	10	3	0	0	5	1
2	5	2	1	3	1	0	0	#NULL!	3	1	1	4	2	1	1	13	10	3	2	0	0	1
1	3	0	1	4	0	1	0	2	2	1	1	1	1	1	1	8	5	3	3	0	1	1
2	6	1	1	5	0	1	0	1	5	4	1	3	4	1	1	19	16	3	2	2	1	1
1	4	0	1	2	0	0	0	1	1	2	1	1	2	1	1	9	6	3	2	0	2	1
1	4	0	1	4	0	1	0	1	4	2	1	3	2	1	1	14	11	3	4	6	9	1
1	2	3	1	3	0	0	0	1	4	4	2	4	4	1	2	21	16	5	15	5	#NULL!	#NULL!
2	5	0	1	5	0	0	0	1	5	3	1	4	2	2	2	19	14	5	9	6	8	1
2	3	1	0	5	1	0	0	1	3	4	1	2	3	1	1	15	12	3	7	3	9	0
1	6	3	0	4	0	0	0	3	3	2	2	3	3	2	2	17	11	6	3	1	2	1
2	4	0	0	4	0	1	0	1	5	3	2	3	2	1	2	18	13	5	6	2	3	1
2	4	0	0	4	1	0	0	1	4	4	1	1	2	1	1	14	11	3	4	1	11	1
1	6	0	0	5	0	1	0	2	3	4	2	3	4	2	2	20	14	6	11	5	13	1
1	5	1	0	4	1	0	0	1	4	4	2	4	3	2	2	21	15	6	1	0	13	1
1	2	0	1	4	1	1	1	3	2	4	1	4	4	1	1	17	14	3	11	9	#NULL!	#NULL!
2	4	1	0	5	1	0	0	2	4	4	3	3	4	3	3	24	15	9	1	1	15	1
2	5	2	0	5	0	0	0	2	4	3	2	4	2	1	2	18	13	5	5	5	22	1
2	3	0	0	4	0	0	0	1	3	2	1	3	4	1	2	16	12	4	5	2	6	1
2	5	1	0	5	1	0	0	1	5	5	2	4	3	1	1	21	17	4	6	8	16	1
2	4	0	1	4	0	1	0	1	5	5	1	4	4	3	2	24	18	6	12	8	23	1
2	3	1	0	5	1	0	0	1	4	3	2	3	2	2	2	18	12	6	5	3	15	1
2	3	1	0	4	1	1	0	1	4	4	1	4	4	1	1	19	16	3	1	6	16	1
2	4	0	0	5	1	1	1	1	3	5	5	4	3	3	2	25	15	10	3	10	38	1
2	2	3	0	4	1	1	0	1	4	3	1	2	2	1	1	14	11	3	8	#NULL!	#NULL!	#NULL!
1	4	0	0	2	0	1	0	3	2	2	1	1	1	1	1	9	6	3	20	21	48	1
1	3	1	0	5	0	1	0	2	1	1	1	1	4	1	1	10	7	3	16	7	22	1
2	1	3	0	5	1	1	0	1	4	4	1	1	3	1	1	15	12	3	23	17	43	1
2	4	0	0	5	1	0	0	2	3	4	1	2	4	1	2	17	13	4	2	2	9	1
1	3	0	1	2	0	0	0	0	1	4	1	1	1	1	1	10	7	3	3	1	0	1
1	4	0	1	2	1	1	0	1	3	2	2	2	2	2	2	15	9	6	14	7	6	1
2	5	1	1	5	1	0	0	3	3	4	2	3	4	2	2	20	14	6	10	6	31	1
2	2	2	1	5	1	1	0	3	4	4	2	4	4	1	2	21	16	5	17	19	5	1
1	2	0	1	2	0	0	0	3	2	5	1	1	1	1	1	12	9	3	8	0	16	1
2	5	2	1	4	0	0	0	2	4	4	2	3	4	1	2	20	15	5	1	0	2	1
2	5	0	1	4	1	0	0	1	3	4	1	2	3	1	1	15	12	3	2	0	4	1
1	2	2	1	5	0	1	0	3	2	2	2	2	2	2	2	14	8	6	19	9	49	1
1	5	0	1	2	1	0	0	1	3	3	1	3	1	1	1	13	10	3	2	2	0	1
1	2	2	1	4	1	0	0	1	1	1	1	1	1	1	1	7	4	3	15	18	#NULL!	#NULL!
2	3	0	1	4	1	0	0	1	4	4	1	4	3	2	1	19	15	4	10	7	4	1
1	4	1	1	2	1	0	0	1	1	2	1	1	2	1	1	9	6	3	0	0	0	1
2	4	0	1	4	0	1	0	1	4	2	2	4	4	2	2	20	14	6	5	1	3	1
1	2	3	1	2	1	1	0	1	2	2	1	2	2	1	1	11	8	3	12	7	5	1
1	5	0	0	2	1	1	0	2	2	1	1	5	1	1	1	12	9	3	0	0	0	1
1	3	2	0	3	0	0	0	3	2	3	1	2	2	2	1	13	9	4	#NULL!	#NULL!	#NULL!	#NULL!
2	6	0	#NULL!	5	1	0	0	1	5	5	2	3	4	3	2	24	17	7	16	15	25	1
1	4	0	1	5	0	0	0	2	2	3	2	4	4	1	2	18	13	5	9	10	19	1
2	2	3	1	5	1	1	0	1	5	5	1	5	4	1	1	22	19	3	14	14	55	1
2	4	0	1	4	0	1	0	2	3	2	1	4	2	1	1	14	11	3	5	4	2	1
1	5	0	1	4	1	0	0	2	4	3	1	3	4	1	1	17	14	3	2	2	5	1
2	3	2	1	5	1	1	0	1	4	5	2	4	4	1	1	21	17	4	14	6	35	1
1	5	0	1	4	0	0	0	1	4	3	1	4	3	1	1	17	14	3	4	0	1	1
2	4	0	1	4	1	0	0	2	2	2	1	1	1	1	1	9	6	3	4	0	2	1
2	4	0	1	2	0	0	0	2	2	2	1	3	2	2	1	13	9	4	10	2	0	1
2	2	0	1	4	1	0	0	2	5	4	1	4	3	2	2	21	16	5	10	7	#NULL!	#NULL!
2	6	2	0	4	0	0	0	1	3	3	1	3	3	1	1	15	12	3	1	1	9	1
1	3	2	1	2	0	0	0	3	3	1	1	3	1	1	1	11	8	3	1	0	#NULL!	#NULL!
2	2	3	1	5	1	1	0	2	2	4	1	2	1	1	1	12	9	3	16	17	19	1
2	5	2	1	4	0	1	0	3	3	4	2	2	3	2	2	18	12	6	13	11	12	1
2	2	0	1	4	1	0	0	2	4	3	1	4	3	1	2	18	14	4	14	7	31	1
2	4	0	1	5	1	0	0	2	4	4	1	4	4	2	1	20	16	4	8	5	47	1
2	3	0	1	4	0	1	0	2	5	4	3	4	4	2	2	24	17	7	5	6	#NULL!	#NULL!
2	5	0	1	4	1	1	0	1	4	4	2	4	4	2	2	22	16	6	6	10	13	1
2	2	0	1	5	0	0	0	2	4	4	1	2	4	2	2	19	14	5	12	5	16	1
2	4	0	1	4	1	0	0	3	4	4	2	4	4	3	2	23	16	7	6	5	12	1
2	6	0	1	5	1	1	0	1	2	3	1	4	1	1	1	13	10	3	3	7	1	1
1	3	0	1	4	0	1	0	1	2	2	1	1	2	1	1	10	7	3	8	8	0	1
2	2	3	1	4	1	1	0	1	3	4	4	4	4	2	4	25	15	10	15	9	42	1
1	1	3	1	4	0	0	0	1	3	4	1	2	1	1	1	13	10	3	10	2	#NULL!	#NULL!
2	4	1	1	4	1	0	0	1	3	4	1	4	3	2	2	19	14	5	5	2	12	1
1	3	0	1	4	1	0	0	1	2	3	1	2	2	1	1	12	9	3	4	0	#NULL!	#NULL!
2	2	0	1	5	0	0	0	2	4	4	2	2	5	2	2	21	15	6	12	11	40	1
1	5	0	1	5	0	0	0	3	5	4	1	1	2	1	1	15	12	3	20	15	28	1
1	2	0	1	5	1	0	0	1	3	4	1	1	2	1	1	13	10	3	4	0	7	1
2	6	0	1	5	0	1	0	1	5	2	1	4	1	1	1	15	12	3	9	5	14	1
1	2	3	1	4	0	1	0	3	1	5	2	1	4	1	1	15	11	4	14	14	35	1
1	5	2	1	5	0	0	0	3	4	4	1	3	4	1	1	18	15	3	7	3	20	1
1	4	0	1	4	1	0	0	1	2	2	1	1	1	1	1	9	6	3	1	0	6	1
2	2	0	1	4	0	0	0	2	1	5	1	1	4	1	2	15	11	4	19	12	27	1
3	2	3	1	4	0	1	0	1	3	1	1	4	4	1	1	15	12	3	0	0	0	1
1	3	0	1	5	1	1	0	3	5	4	3	4	4	1	2	23	17	6	24	17	13	1
2	4	0	1	4	0	0	0	1	4	4	2	3	3	2	2	20	14	6	#NULL!	#NULL!	#NULL!	#NULL!
2	3	0	1	5	1	1	0	1	4	4	1	2	3	1	1	16	13	3	11	5	#NULL!	#NULL!
2	4	0	1	4	0	0	0	1	4	2	1	4	3	1	1	16	13	3	8	7	3	1
2	2	3	0	5	1	1	1	1	3	3	3	3	4	3	3	22	13	9	12	1	8	1
1	2	0	0	5	1	0	0	1	2	4	2	1	4	1	1	15	11	4	7	7	19	1
2	3	2	1	5	1	0	0	3	4	5	2	2	4	2	2	21	15	6	16	16	24	1
2	1	3	1	4	1	1	0	2	4	4	2	4	4	2	3	23	16	7	17	#NULL!	#NULL!	#NULL!
2	4	0	1	5	1	1	1	1	3	4	1	3	4	1	1	17	14	3	6	0	22	1
2	2	3	0	4	0	1	0	2	4	4	2	2	2	2	2	18	12	6	9	6	21	1
2	2	1	0	4	1	0	0	2	4	3	1	3	3	2	2	18	13	5	9	5	2	1
2	5	2	0	4	0	0	0	2	4	4	1	3	4	1	2	19	15	4	#NULL!	#NULL!	#NULL!	#NULL!
2	3	0	0	4	1	0	0	3	4	3	1	1	3	1	1	14	11	3	8	5	2	1
1	2	0	0	2	1	1	0	1	2	2	1	1	1	1	1	9	6	3	0	0	3	1
2	3	0	1	4	1	0	0	1	4	4	1	2	2	2	2	17	12	5	13	11	36	1
2	4	0	0	5	1	1	0	2	4	3	1	3	4	1	1	17	14	3	7	3	7	1
1	3	0	0	5	1	1	0	3	5	1	2	4	1	1	1	15	11	4	13	17	34	1
1	3	0	1	1	1	0	0	2	1	1	1	4	1	1	1	10	7	3	8	6	7	1
1	3	0	0	2	0	0	0	1	3	3	2	2	2	2	2	16	10	6	0	0	0	1
2	4	0	0	4	0	1	0	3	4	4	3	4	3	2	3	23	15	8	12	7	44	1
2	1	3	0	1	1	1	0	1	4	3	1	4	3	1	1	17	14	3	1	5	2	1
2	3	3	0	2	0	0	0	2	2	2	2	4	1	1	2	14	9	5	2	2	#NULL!	#NULL!
2	6	0	1	4	0	0	0	1	2	2	2	2	2	2	2	14	8	6	0	0	3	1
1	2	0	0	4	0	1	0	3	2	4	1	1	2	1	1	12	9	3	7	3	9	1
2	3	2	0	4	1	0	0	3	3	4	1	3	2	1	1	15	12	3	6	0	24	1
2	2	3	1	2	0	1	0	1	3	1	1	1	1	1	1	9	6	3	9	11	0	1
1	2	3	0	4	1	1	0	1	4	4	1	1	4	2	1	17	13	4	5	7	37	1
1	2	0	0	4	0	1	0	1	3	3	3	4	3	2	2	20	13	7	5	4	8	1
1	3	2	0	4	0	0	0	3	4	4	1	4	2	1	1	17	14	3	12	13	49	1
1	3	0	1	2	1	0	0	1	4	1	1	2	2	1	1	12	9	3	5	0	1	1
1	4	2	1	5	1	0	0	3	4	2	2	4	4	1	3	20	14	6	11	13	38	1
2	3	0	0	4	0	1	0	1	4	4	2	4	2	2	2	20	14	6	10	6	8	1
3	2	3	1	4	1	1	0	1	2	2	1	1	1	1	1	9	6	3	19	8	19	1
1	5	0	0	5	0	1	0	1	1	4	1	1	1	1	1	10	7	3	0	2	31	1
2	3	0	1	5	0	1	0	1	4	5	1	2	4	4	4	24	15	9	12	#NULL!	#NULL!	#NULL!
1	4	0	1	4	0	0	0	1	3	3	1	3	1	1	1	13	10	3	0	0	2	1
1	2	0	1	5	1	1	0	2	4	4	2	4	4	4	3	25	16	9	19	17	51	1
1	2	1	1	2	0	0	0	1	1	1	1	1	1	1	1	7	4	3	0	2	0	1
2	4	0	0	4	1	1	0	1	3	4	1	3	4	2	2	19	14	5	4	3	8	1
1	3	0	1	5	1	1	0	1	5	4	1	4	4	1	1	20	17	3	14	7	40	1
2	4	0	1	5	1	1	0	2	4	4	1	3	1	1	1	15	12	3	5	0	2	1
2	4	0	1	5	1	1	0	2	4	2	1	4	1	1	1	14	11	3	8	5	6	1
1	4	0	0	3	1	0	0	3	4	4	3	4	4	3	4	26	16	10	8	9	54	1
2	5	3	1	2	0	1	0	3	1	1	1	1	1	1	1	7	4	3	13	7	0	1
2	4	0	0	0	1	1	0	1	4	2	1	4	1	1	1	14	11	3	4	5	8	1
2	5	2	1	5	1	1	0	0	4	4	3	4	4	3	4	26	16	10	20	17	53	1
2	4	0	1	5	1	1	0	3	4	3	2	3	2	3	2	19	12	7	10	7	16	1
2	5	0	0	5	1	0	0	1	4	1	1	4	1	1	1	13	10	3	0	0	2	1
2	3	1	1	5	1	1	0	1	3	3	1	2	2	1	1	13	10	3	4	7	12	1
2	3	0	1	4	0	0	0	2	4	2	1	2	1	1	1	12	9	3	6	1	2	1
1	4	1	0	4	1	0	0	1	3	3	1	3	3	1	1	15	12	3	4	5	7	1
1	2	3	1	4	0	0	0	1	1	4	1	1	1	1	1	10	7	3	2	0	0	1
2	5	2	1	5	0	0	0	1	3	4	1	4	4	1	2	19	15	4	19	14	68	0
2	5	0	1	5	0	0	0	1	4	5	1	4	4	2	2	22	17	5	10	6	23	1
2	5	0	1	4	1	1	0	1	2	3	1	1	3	1	1	12	9	3	7	4	8	1
2	5	0	1	5	1	1	0	3	5	3	1	3	4	2	2	20	15	5	21	11	24	1
1	3	1	0	5	1	1	0	1	4	4	2	4	4	1	1	20	16	4	4	3	28	1
2	4	0	1	4	1	1	0	1	2	4	1	2	2	1	1	13	10	3	1	3	4	1
2	3	0	1	5	1	0	0	2	4	5	1	3	4	1	1	19	16	3	6	5	17	1
2	3	0	0	2	0	0	0	2	3	3	2	2	2	2	2	16	10	6	3	1	5	1
1	4	0	1	4	0	0	0	1	3	3	1	4	3	2	2	18	13	5	4	3	8	1
2	5	2	0	4	1	0	0	2	5	4	1	5	3	1	1	20	17	3	7	5	18	1
1	4	0	0	2	0	0	0	2	3	2	2	2	2	2	2	15	9	6	6	6	0	1
1	4	0	0	2	0	0	0	2	2	2	2	2	2	2	2	14	8	6	0	2	4	1
2	4	2	0	5	0	1	0	2	3	2	1	3	1	1	1	12	9	3	20	11	21	1
1	3	0	1	3	0	1	0	1	2	2	1	1	1	1	1	9	6	3	0	0	2	1
2	2	0	1	4	1	1	0	2	4	4	1	2	3	1	1	16	13	3	13	6	24	1
1	3	0	1	4	0	1	0	1	2	2	1	1	1	1	1	9	6	3	5	1	5	1
1	5	0	1	5	1	0	0	3	4	4	1	1	1	1	1	13	10	3	13	9	23	1
2	4	1	0	5	0	1	0	1	4	5	1	3	3	2	2	20	15	5	6	4	10	1
2	4	0	1	4	1	1	0	1	3	4	1	2	4	1	4	19	13	6	2	0	9	1
1	2	3	0	5	0	1	0	1	2	2	2	1	1	1	1	10	6	4	14	8	25	1
2	3	2	0	5	1	0	0	1	3	3	1	4	2	1	1	15	12	3	8	4	6	1
2	3	2	0	4	1	1	0	1	4	2	1	3	2	1	1	14	11	3	4	3	8	1
2	2	0	1	5	1	1	0	3	4	5	1	4	4	2	2	22	17	5	22	16	28	1
2	2	0	0	2	1	1	0	1	4	4	1	1	4	1	2	17	13	4	6	4	0	1
1	4	0	1	4	0	0	0	1	2	2	1	2	2	1	1	11	8	3	1	0	0	1
2	6	0	0	4	1	0	0	1	3	2	1	3	1	1	1	12	9	3	4	2	6	1
1	3	0	0	4	0	1	0	2	2	4	1	2	4	2	2	17	12	5	8	3	37	0
2	4	0	1	5	0	0	0	1	4	3	1	3	2	2	2	17	12	5	10	7	#NULL!	#NULL!
2	4	0	0	5	1	0	0	2	5	5	4	5	5	4	4	32	20	12	14	17	67	1
2	5	0	1	5	0	1	0	2	4	4	2	4	4	2	2	22	16	6	6	4	13	0
1	2	0	0	2	0	1	0	3	4	3	2	4	3	2	3	21	14	7	4	2	19	1
2	5	0	1	4	1	0	0	3	5	5	4	5	4	2	2	27	19	8	9	13	21	0
2	1	3	1	4	1	1	0	1	4	4	1	1	2	1	1	14	11	3	6	0	#NULL!	#NULL!
2	4	0	1	4	1	0	0	1	4	4	1	4	4	1	1	19	16	3	1	0	3	1
2	2	1	1	5	1	0	0	1	3	4	1	1	4	1	1	15	12	3	2	5	10	1
2	3	2	1	5	0	0	0	1	3	4	2	2	4	2	2	19	13	6	9	#NULL!	#NULL!	#NULL!
2	3	0	0	4	0	0	0	1	5	4	1	3	4	1	1	19	16	3	7	2	22	1
2	2	0	1	2	1	0	0	1	3	3	2	1	4	1	1	15	11	4	8	2	4	1
2	4	2	1	2	1	0	0	1	5	5	3	5	4	1	1	24	19	5	4	7	10	1
1	2	0	1	5	0	0	0	1	3	4	1	2	2	2	2	16	11	5	19	13	48	1
1	2	0	1	3	0	0	0	2	2	2	1	2	1	1	1	10	7	3	8	1	0	1
2	2	0	0	4	0	1	0	2	5	2	2	2	4	2	2	19	13	6	7	5	15	1
2	2	0	1	5	1	0	0	2	3	5	1	2	2	2	1	16	12	4	15	9	42	1
2	3	0	0	4	0	0	0	1	4	4	1	2	1	1	1	14	11	3	3	2	27	1
2	2	0	1	5	1	1	0	1	3	3	1	2	4	2	2	17	12	5	13	6	27	1
2	2	0	0	5	1	1	0	1	3	4	2	4	3	2	2	20	14	6	8	2	12	1
2	2	0	1	4	1	1	0	2	2	4	1	1	1	1	1	11	8	3	19	5	0	0
2	3	0	1	4	1	1	0	1	3	4	1	2	4	2	2	18	13	5	3	4	6	1
2	2	0	1	5	1	1	1	1	3	3	2	2	4	1	2	17	12	5	18	10	41	1
1	2	0	1	2	0	0	0	1	2	1	1	2	2	1	1	10	7	3	0	0	1	1
2	2	0	1	5	1	0	0	2	4	4	1	4	5	2	2	22	17	5	15	12	51	1
2	4	0	0	5	1	1	0	1	4	4	2	4	4	2	2	22	16	6	14	8	37	1
1	3	0	0	2	1	0	0	2	2	2	1	1	1	1	1	9	6	3	0	0	3	1
2	3	0	0	2	1	0	0	3	3	1	1	2	3	1	1	12	9	3	12	13	8	1
2	3	0	1	5	1	0	0	1	5	4	2	4	4	1	1	21	17	4	4	3	15	0
2	2	0	1	5	0	1	0	1	4	4	1	4	4	3	2	22	16	6	18	6	44	1
1	3	2	1	1	0	0	0	3	5	1	1	1	3	1	1	13	10	3	19	10	0	1
2	4	2	1	4	1	1	0	2	3	3	1	2	3	1	1	14	11	3	7	7	21	1
2	5	0	1	4	1	1	0	1	5	4	1	4	4	1	1	20	17	3	6	3	2	1
2	2	0	1	5	1	0	0	1	5	5	1	5	1	1	1	19	16	3	0	0	5	1
2	2	2	0	4	0	1	0	2	3	2	1	1	4	4	2	17	10	7	4	3	14	1
2	3	0	1	4	0	0	0	1	2	3	2	2	2	1	1	13	9	4	3	3	8	1
2	3	2	1	4	0	0	0	3	1	2	1	1	1	1	1	8	5	3	17	5	3	1
2	4	0	1	5	1	0	0	1	5	4	1	4	4	1	1	20	17	3	16	8	31	1
2	3	0	1	5	1	1	0	1	5	4	1	5	4	2	2	23	18	5	11	4	15	1
2	2	3	0	5	1	1	0	1	4	5	2	4	5	3	4	27	18	9	14	12	60	1
2	3	2	1	4	1	0	0	1	4	3	1	3	4	2	2	19	14	5	2	4	8	1
2	3	0	1	4	1	0	0	1	4	3	2	4	2	1	1	17	13	4	5	1	8	1
2	3	0	1	4	0	1	0	1	2	4	2	2	2	1	2	15	10	5	#NULL!	#NULL!	#NULL!	#NULL!
2	4	2	1	4	0	1	0	1	3	3	1	2	4	2	2	17	12	5	6	6	18	1
1	2	0	1	4	0	1	0	1	4	4	1	3	3	1	1	17	14	3	1	3	3	1
2	4	2	1	4	1	1	0	2	4	3	2	2	3	1	1	16	12	4	6	2	8	1
2	3	1	0	4	1	0	0	2	3	3	2	3	3	2	1	17	12	5	1	0	#NULL!	#NULL!
2	4	0	1	3	0	0	0	1	3	2	1	2	2	1	1	12	9	3	1	0	1	1
3	4	0	1	2	0	1	0	1	2	3	1	3	2	1	1	13	10	3	0	0	2	1
2	2	0	0	4	1	0	0	1	4	3	2	3	2	1	2	17	12	5	2	2	#NULL!	#NULL!
2	2	0	1	4	1	0	0	1	2	4	1	2	2	1	1	13	10	3	5	10	0	1
1	4	0	1	5	0	0	0	3	3	4	3	3	4	3	3	23	14	9	19	13	34	1
2	5	0	1	1	0	0	1	1	1	1	1	1	1	1	1	7	4	3	0	0	0	1
2	4	0	1	2	0	1	0	1	1	1	1	1	1	1	1	7	4	3	0	0	2	1
1	2	0	1	5	1	1	1	1	3	4	2	4	2	2	2	19	13	6	13	3	23	1
2	4	1	0	4	0	0	0	1	4	4	2	3	3	2	1	19	14	5	1	0	19	1
2	2	0	1	4	1	1	0	3	5	3	1	5	4	2	3	23	17	6	10	3	25	1
2	3	0	1	2	1	0	0	3	2	1	1	1	1	1	1	8	5	3	3	0	0	1
1	2	2	1	1	0	0	0	1	1	1	1	1	1	1	1	7	4	3	8	0	3	0
2	3	0	0	5	1	1	0	2	5	4	1	2	4	2	2	20	15	5	13	9	36	1
2	5	0	1	2	0	0	0	2	2	2	1	2	2	1	1	11	8	3	5	1	0	1
2	2	3	1	2	1	1	0	1	3	4	2	3	4	1	1	18	14	4	11	5	#NULL!	#NULL!
2	3	0	1	5	1	1	0	2	5	5	3	5	5	2	2	27	20	7	24	18	72	1
1	4	0	0	4	1	1	0	1	3	2	2	2	4	2	2	17	11	6	4	3	2	1
2	4	2	0	5	1	0	0	1	4	2	1	4	1	1	1	14	11	3	9	6	8	1
2	4	0	1	4	0	1	0	3	4	4	2	2	3	1	1	17	13	4	4	5	50	1
2	3	0	0	5	1	1	0	1	4	4	1	4	1	1	1	16	13	3	8	4	#NULL!	#NULL!
3	2	3	1	4	1	1	0	2	4	4	4	4	4	3	3	26	16	10	22	15	46	1
2	4	1	1	5	1	0	0	1	4	4	1	4	4	1	1	19	16	3	5	2	7	1
2	3	0	1	4	0	0	0	1	5	4	1	4	3	2	2	21	16	5	14	6	19	1
1	5	0	1	5	0	0	0	1	4	4	2	3	4	3	3	23	15	8	12	7	13	1
2	2	0	1	5	1	0	0	2	4	3	2	4	4	3	2	22	15	7	10	6	20	1
2	5	0	1	4	0	0	0	2	4	4	1	4	4	1	1	19	16	3	8	4	12	1
2	4	0	1	2	1	0	0	1	3	1	1	1	2	1	1	10	7	3	2	1	22	1
2	2	0	1	5	0	0	0	2	3	3	1	1	2	2	2	14	9	5	10	6	24	1
1	2	0	1	5	1	1	0	3	4	4	3	3	4	4	3	25	15	10	15	17	34	1
1	4	2	1	4	0	0	0	3	4	4	2	4	5	2	2	23	17	6	7	6	29	1
2	4	0	1	4	1	0	0	2	4	3	2	1	2	1	1	14	10	4	7	9	10	1
1	3	0	1	4	1	0	0	3	2	4	1	1	1	1	1	11	8	3	4	8	6	1
2	2	0	1	5	1	1	0	2	4	4	1	3	4	1	1	18	15	3	10	6	15	1
1	4	0	1	4	0	1	0	1	1	4	1	1	1	2	1	11	7	4	4	3	14	1
2	5	0	0	4	0	0	0	1	3	1	1	2	2	1	1	11	8	3	1	0	13	1
2	4	0	1	4	1	0	0	2	3	3	1	2	3	1	1	14	11	3	12	12	58	1
2	3	0	1	4	1	1	0	1	3	3	1	2	4	2	2	17	12	5	4	5	11	1
2	3	1	0	5	1	0	0	2	4	4	1	4	3	2	1	19	15	4	8	5	16	1
1	3	0	0	4	0	1	0	1	3	4	1	2	4	1	2	17	13	4	9	1	17	1
2	4	0	0	5	1	1	0	2	4	4	1	3	4	2	2	20	15	5	15	15	15	1
2	5	2	0	2	1	1	0	1	1	1	1	1	1	1	1	7	4	3	5	12	0	1
2	5	0	1	5	1	1	0	1	4	5	2	4	4	2	3	24	17	7	8	3	21	1
1	3	0	0	4	1	0	0	2	3	2	1	2	2	1	1	12	9	3	1	0	11	1
1	3	0	1	5	1	1	0	3	4	4	1	2	2	1	1	15	12	3	1	3	6	1
2	4	0	1	5	1	0	0	2	4	3	2	4	3	3	3	22	14	8	11	5	24	1
1	3	1	1	2	1	0	0	1	1	2	1	1	2	1	1	9	6	3	0	0	2	1
1	2	0	1	5	1	0	1	1	4	4	1	2	2	2	2	17	12	5	1	0	1	1
2	3	0	1	5	1	0	0	2	4	4	1	4	5	2	2	22	17	5	9	8	#NULL!	#NULL!
1	2	3	1	4	1	1	0	1	1	2	2	1	2	1	1	10	6	4	6	0	11	1
2	5	0	1	2	1	1	0	1	4	2	2	2	3	2	2	17	11	6	5	4	27	0
2	4	0	1	2	0	0	0	1	3	3	1	3	3	1	1	15	12	3	2	0	#NULL!	#NULL!
1	4	0	1	5	0	1	0	3	2	4	1	1	4	1	1	14	11	3	2	#NULL!	#NULL!	#NULL!
1	2	3	1	4	1	1	0	3	2	1	1	2	4	1	1	12	9	3	12	7	10	1
2	3	0	1	5	1	0	0	2	5	5	1	4	4	3	2	24	18	6	6	5	#NULL!	#NULL!
1	2	0	1	4	0	1	0	2	2	2	1	1	2	1	1	10	7	3	8	6	#NULL!	#NULL!
2	3	0	1	5	1	0	0	1	5	5	1	3	4	1	3	22	17	5	14	10	21	1
2	2	3	0	4	1	1	0	1	3	2	1	2	2	1	1	12	9	3	4	0	0	1
1	4	0	1	5	1	0	0	1	4	4	1	3	4	2	2	20	15	5	5	6	29	1
1	2	1	1	5	1	0	0	1	2	4	1	1	2	1	1	12	9	3	3	2	14	1
1	2	0	1	5	1	1	0	3	3	4	2	1	4	1	1	16	12	4	10	7	30	1
2	3	0	0	4	0	1	0	1	4	4	1	2	4	1	2	18	14	4	11	5	16	1
2	3	0	1	4	1	1	0	2	4	4	1	3	4	1	1	18	15	3	11	#NULL!	#NULL!	#NULL!
2	3	0	0	4	0	1	0	1	4	4	1	2	3	1	1	16	13	3	6	2	#NULL!	#NULL!
2	3	3	0	5	1	1	0	2	5	5	5	4	4	2	3	28	18	10	15	19	51	1
2	4	1	1	5	1	0	0	1	4	2	1	2	1	1	1	12	9	3	3	2	4	1
1	4	0	1	5	0	1	0	1	3	5	1	3	4	1	1	18	15	3	15	2	12	1
1	2	1	1	5	1	0	0	1	4	4	1	2	1	1	1	14	11	3	4	2	0	1
2	2	0	0	4	1	0	0	1	2	3	1	1	1	1	1	10	7	3	7	6	12	1
2	3	0	0	4	0	0	0	2	3	2	2	4	2	1	2	16	11	5	5	1	5	1
2	3	2	1	5	0	0	0	1	5	5	2	5	4	3	4	28	19	9	6	5	32	1
2	4	0	1	4	1	0	0	1	4	4	2	1	4	1	1	17	13	4	11	9	23	1
2	3	0	1	4	1	0	0	3	2	4	1	1	1	1	1	11	8	3	15	8	13	1
2	4	1	1	5	1	1	0	1	2	2	1	2	4	2	2	15	10	5	3	13	12	1
2	3	0	0	4	1	0	0	1	4	3	1	2	1	1	1	13	10	3	10	2	13	1
1	4	0	0	3	0	0	0	1	4	2	1	3	4	1	1	16	13	3	7	6	31	0
2	4	0	1	2	1	0	0	2	3	2	2	3	2	1	1	14	10	4	1	0	2	1
1	4	1	1	4	0	1	0	1	2	2	1	4	1	1	1	12	9	3	1	3	10	1
2	2	3	0	5	1	1	0	3	5	5	2	2	5	1	1	21	17	4	14	15	38	1
1	2	2	1	4	0	0	0	1	3	4	2	3	4	2	1	19	14	5	15	8	13	1
1	4	0	0	4	1	1	0	3	3	2	1	3	2	2	1	14	10	4	0	1	3	1
1	2	3	0	5	0	1	0	1	4	4	1	1	1	1	1	13	10	3	7	1	6	1
2	2	2	1	2	0	0	0	3	1	2	1	1	1	1	1	8	5	3	10	3	#NULL!	#NULL!
2	4	2	1	4	0	1	0	1	2	4	2	2	2	2	2	16	10	6	3	2	13	1
2	4	0	1	5	1	0	0	1	5	5	1	2	2	2	2	19	14	5	11	5	20	1
1	2	0	1	4	1	1	0	1	3	2	1	1	1	1	1	10	7	3	5	0	4	1
1	2	3	1	5	1	1	0	2	5	4	2	4	4	3	4	26	17	9	9	9	26	1
1	4	0	1	4	0	1	0	1	3	3	1	4	4	1	1	17	14	3	5	0	1	1
1	2	0	1	5	1	1	0	1	4	3	2	4	4	3	2	22	15	7	13	15	37	1
1	4	0	1	2	0	0	0	1	2	3	2	2	2	1	1	13	9	4	0	0	1	1
3	2	3	0	5	1	1	0	#NULL!	5	5	3	5	5	1	4	28	20	8	23	21	64	0
2	4	0	1	2	0	0	0	1	1	2	1	2	1	1	1	9	6	3	10	3	5	1
1	2	0	0	4	0	0	0	1	2	3	1	2	4	1	1	14	11	3	2	7	15	1
1	3	0	1	5	1	1	0	1	3	2	1	1	3	1	1	12	9	3	20	14	74	1
2	2	0	0	5	0	0	0	3	4	4	3	4	4	3	4	26	16	10	10	8	17	1
1	2	0	1	5	0	1	1	1	2	4	1	1	1	1	1	11	8	3	11	5	#NULL!	#NULL!
2	3	0	1	5	1	1	0	1	4	4	2	4	2	2	2	20	14	6	15	8	#NULL!	#NULL!
2	3	0	1	5	1	1	0	1	2	4	1	1	1	1	1	11	8	3	8	4	55	1
1	2	0	0	4	1	0	0	1	2	4	1	2	2	1	1	13	10	3	10	8	52	1
1	2	0	1	1	0	0	0	1	2	2	1	1	1	1	1	9	6	3	7	3	21	1
2	4	2	1	5	1	1	0	3	1	3	1	1	1	1	1	9	6	3	16	5	29	1
1	4	1	0	4	1	0	0	2	4	4	1	2	3	2	2	18	13	5	2	1	5	1
1	2	0	1	4	1	0	0	1	2	3	2	2	2	2	2	15	9	6	8	3	6	1
2	5	0	0	4	0	0	0	1	4	4	1	2	2	2	2	17	12	5	3	1	1	1
2	2	3	1	4	1	1	0	0	4	4	2	4	4	3	2	23	16	7	12	#NULL!	#NULL!	#NULL!
2	3	0	1	5	1	1	0	3	4	4	2	4	4	3	4	25	16	9	23	19	51	1
2	2	0	1	4	1	1	0	1	2	4	1	1	2	1	1	12	9	3	8	3	11	1
2	2	0	0	5	0	0	0	2	4	5	2	3	3	1	1	19	15	4	5	5	11	1
3	3	2	1	3	1	0	0	3	3	2	1	3	3	2	1	15	11	4	2	3	8	1
2	3	0	1	5	1	1	0	1	4	4	1	2	4	2	1	18	14	4	12	5	22	1
2	5	0	0	2	0	0	0	2	4	2	1	2	2	1	1	13	10	3	#NULL!	#NULL!	#NULL!	#NULL!
2	4	0	0	5	1	1	0	1	4	4	1	4	4	2	1	20	16	4	8	7	28	1
1	3	0	1	3	0	1	0	3	2	2	1	1	1	1	1	9	6	3	4	2	13	1
2	4	2	1	5	0	1	0	1	5	5	1	5	4	3	3	26	19	7	17	6	44	1
2	4	0	0	5	0	1	0	1	4	4	1	3	3	2	2	19	14	5	14	10	6	1
1	5	0	1	4	1	0	0	2	3	2	1	2	1	1	1	11	8	3	9	6	8	1
2	3	0	0	5	1	1	0	2	5	5	3	5	4	3	3	28	19	9	15	6	29	1
1	2	3	0	5	1	1	0	2	2	4	1	1	4	1	1	14	11	3	11	3	24	1
2	2	3	0	4	0	1	0	1	1	4	1	1	1	1	1	10	7	3	3	0	1	1
2	5	0	1	2	0	0	0	1	3	3	1	2	2	1	1	13	10	3	6	1	11	1
1	4	0	1	3	0	1	0	1	4	4	2	2	4	2	2	20	14	6	9	6	33	1
2	5	0	1	2	0	1	0	1	2	1	1	1	2	1	1	9	6	3	3	0	1	1
1	5	0	1	5	0	1	0	3	4	4	1	4	4	1	3	21	16	5	3	5	13	1
2	4	0	1	4	0	1	0	2	2	2	1	2	3	1	1	12	9	3	11	3	3	1
2	3	0	1	5	1	0	0	2	5	5	4	4	4	4	5	31	18	13	14	10	33	1
2	2	0	1	4	1	1	0	2	4	4	1	2	4	1	1	17	14	3	16	10	20	1
2	3	0	1	3	1	0	0	1	3	4	1	2	4	1	1	16	13	3	2	1	6	1
2	4	0	1	5	1	1	0	2	4	4	1	4	4	1	1	19	16	3	5	4	10	1
2	6	0	1	5	1	1	0	1	4	4	2	3	3	2	2	20	14	6	9	12	#NULL!	#NULL!
2	3	0	1	5	1	1	1	1	4	4	2	2	2	2	2	18	12	6	6	2	6	1
2	4	0	1	4	0	1	0	1	3	4	1	2	2	1	1	14	11	3	0	0	2	1
1	2	0	1	2	1	0	0	1	3	2	1	1	1	1	1	10	7	3	1	2	10	1
1	3	0	1	2	0	0	0	2	2	1	1	1	4	1	1	11	8	3	3	1	2	1
1	4	0	0	1	0	0	0	1	2	1	1	5	1	1	1	12	9	3	0	0	0	1
2	2	0	1	2	1	1	0	1	2	2	2	2	2	1	1	12	8	4	1	0	0	1
2	3	0	1	5	1	1	0	1	3	4	1	4	1	1	1	15	12	3	9	4	13	1
2	4	0	1	4	1	1	0	2	3	3	2	2	2	2	2	16	10	6	9	7	23	1
1	4	0	1	5	0	0	0	2	2	2	1	1	1	1	1	9	6	3	3	1	5	1
2	3	0	1	5	1	1	0	2	4	4	2	4	2	2	2	20	14	6	11	7	22	1
2	3	0	1	5	1	1	0	1	5	5	1	4	5	4	4	28	19	9	21	21	67	1
2	4	0	1	4	0	0	0	2	4	4	2	4	4	2	2	22	16	6	#NULL!	#NULL!	#NULL!	#NULL!
1	2	2	1	5	1	1	0	1	4	5	2	2	4	2	2	21	15	6	16	18	64	1
1	4	0	1	5	1	0	0	2	4	4	1	4	2	1	2	18	14	4	6	7	24	1
3	5	1	1	5	1	1	0	3	5	5	1	5	5	2	5	28	20	8	23	14	67	1
2	4	0	1	3	0	1	0	2	4	3	1	1	4	1	1	15	12	3	10	6	3	1
2	3	0	1	5	1	1	0	3	4	5	4	4	4	3	4	28	17	11	22	11	#NULL!	#NULL!
1	2	0	1	5	1	1	0	3	4	5	3	4	4	1	2	23	17	6	19	19	32	1
2	2	3	1	5	1	1	0	2	2	4	1	2	2	1	1	13	10	3	9	4	8	1
1	3	0	1	5	1	1	0	1	4	3	1	4	2	2	2	18	13	5	8	7	#NULL!	#NULL!
2	6	0	1	5	1	0	0	1	4	3	1	4	2	2	2	18	13	5	7	4	10	1
2	4	0	1	5	1	0	0	1	4	4	2	4	2	2	2	20	14	6	3	3	2	1
1	4	0	1	2	0	0	0	1	1	1	1	1	1	1	1	7	4	3	6	0	1	1
2	5	2	1	5	1	0	0	1	5	5	4	5	4	4	4	31	19	12	18	17	49	1
2	5	0	1	5	0	1	0	1	3	2	2	2	2	1	2	14	9	5	12	6	10	1
1	2	3	1	2	1	1	0	1	2	2	1	2	2	1	1	11	8	3	9	0	4	1
2	3	0	1	5	1	1	0	2	4	3	1	4	2	1	3	18	13	5	7	3	18	1
2	2	0	1	5	1	1	0	1	4	5	1	2	5	2	4	23	16	7	14	6	27	1
2	5	0	1	4	1	1	0	1	3	3	1	2	3	2	3	17	11	6	12	11	#NULL!	#NULL!
2	4	0	1	5	1	1	0	2	4	4	1	3	4	2	2	20	15	5	6	5	12	1
2	4	1	0	5	1	1	0	2	3	2	1	2	4	1	1	14	11	3	3	2	13	1
2	2	0	1	2	1	0	0	2	3	2	1	4	2	2	2	16	11	5	8	2	2	1
2	4	0	#NULL!	2	1	1	0	2	3	2	1	1	2	1	1	11	8	3	17	12	2	1
1	4	0	1	4	0	1	0	3	5	2	1	2	3	1	1	15	12	3	14	10	#NULL!	#NULL!
3	4	0	0	5	1	0	0	2	4	4	2	4	4	2	2	22	16	6	8	10	28	1
2	5	0	0	5	0	1	0	1	4	4	2	3	4	2	3	22	15	7	10	4	17	1
1	4	2	0	4	1	0	0	2	3	3	2	3	4	2	2	19	13	6	11	12	13	1
2	3	0	0	4	0	1	0	1	5	3	2	4	4	3	3	24	16	8	13	14	22	1
2	2	3	0	5	1	0	0	2	4	4	2	2	4	2	2	20	14	6	23	16	59	1
2	5	0	1	2	0	0	0	1	3	1	1	3	1	1	1	11	8	3	0	0	0	1
2	3	2	1	2	0	0	0	3	2	2	1	2	2	1	1	11	8	3	5	4	6	1
2	2	3	1	4	1	1	0	1	4	3	2	3	3	1	1	17	13	4	10	8	6	1
1	5	0	1	5	1	0	0	1	4	4	1	4	4	1	1	19	16	3	0	0	3	1
2	3	0	1	2	0	1	0	1	4	2	1	4	4	1	1	17	14	3	2	#NULL!	#NULL!	#NULL!
1	5	0	1	5	1	1	0	3	4	3	2	4	3	2	2	20	14	6	9	11	10	1
1	3	0	1	4	1	0	0	1	2	3	2	1	2	1	1	12	8	4	0	0	0	1
1	3	1	1	4	1	1	0	1	4	4	1	5	4	1	1	20	17	3	0	0	1	1
1	3	0	1	0	0	1	0	0	2	2	1	3	2	1	1	12	9	3	13	6	4	1
2	2	0	1	5	1	0	0	1	4	3	2	1	4	2	4	20	12	8	11	5	#NULL!	#NULL!
2	5	0	1	5	0	0	0	2	4	4	1	2	4	1	1	17	14	3	9	3	8	0
2	5	0	0	4	1	1	0	1	3	3	1	4	4	1	1	17	14	3	4	1	7	1
1	4	0	0	4	1	0	0	1	3	4	2	1	1	1	1	13	9	4	0	2	2	1
1	5	0	1	5	0	0	0	1	4	4	1	3	4	1	1	18	15	3	3	3	4	1
2	2	1	1	4	1	0	0	2	2	2	1	2	1	1	1	10	7	3	6	1	2	1
2	5	0	1	0	0	0	0	1	4	4	2	4	4	2	3	23	16	7	10	7	32	1
2	5	0	1	4	1	0	0	1	4	4	1	1	2	1	2	15	11	4	5	0	#NULL!	#NULL!
1	4	0	1	5	1	0	0	2	4	4	2	4	4	2	2	22	16	6	8	9	15	1
2	4	1	1	5	1	1	0	1	4	4	2	2	3	3	2	20	13	7	5	3	13	1
2	3	0	1	5	1	1	0	1	3	3	1	2	4	1	1	15	12	3	#NULL!	#NULL!	#NULL!	#NULL!
2	4	0	1	4	1	0	0	1	3	3	1	3	1	1	1	13	10	3	1	0	0	1
2	4	2	1	4	1	1	0	1	4	2	1	1	3	1	1	13	10	3	10	5	29	1
1	3	0	1	4	1	1	0	1	1	1	1	1	1	1	1	7	4	3	0	0	0	1
2	1	3	1	2	0	1	0	1	4	1	1	1	4	1	1	13	10	3	10	3	17	0
2	1	3	1	2	1	0	0	2	4	3	1	3	1	1	1	14	11	3	0	1	3	1
2	5	0	1	4	0	0	0	1	4	4	2	4	4	2	1	21	16	5	2	0	2	1
3	1	3	1	1	1	1	0	1	2	2	1	1	1	1	1	9	6	3	0	1	1	1
2	4	2	1	5	1	0	0	1	4	5	4	4	3	4	3	27	16	11	2	17	50	1
2	4	0	1	4	0	1	0	1	4	4	1	4	4	2	2	21	16	5	3	#NULL!	#NULL!	#NULL!
2	4	2	1	3	1	0	0	1	3	3	1	2	2	2	2	15	10	5	2	3	1	1
2	4	0	0	4	1	1	0	2	5	3	2	5	4	3	2	24	17	7	6	8	14	1
2	5	1	0	4	0	1	0	2	4	4	2	4	4	2	2	22	16	6	5	3	5	1
1	3	0	1	5	1	0	0	3	1	4	1	1	1	1	1	10	7	3	19	8	57	1
2	5	0	1	5	1	0	0	1	4	3	3	3	2	2	2	19	12	7	7	3	17	1
1	3	0	1	1	0	0	0	2	1	2	1	1	1	1	1	8	5	3	9	0	2	1
2	5	0	1	4	1	0	0	1	5	2	1	4	1	1	1	15	12	3	3	0	5	1
1	2	3	1	4	0	0	0	1	2	2	1	1	1	1	1	9	6	3	18	11	47	1
1	4	0	1	4	0	0	0	1	4	4	2	4	2	2	2	20	14	6	1	1	6	1
2	4	0	1	4	0	1	0	1	4	4	1	3	4	1	1	18	15	3	10	1	10	1
1	5	0	1	5	0	1	0	2	3	3	3	2	4	2	2	19	12	7	9	6	25	1
2	2	0	1	4	0	0	0	1	5	2	2	5	5	1	2	22	17	5	0	1	5	1
2	2	0	1	5	1	1	0	1	3	4	4	3	4	1	4	23	14	9	19	12	42	1
2	5	0	1	4	0	0	0	2	4	3	1	3	2	1	1	15	12	3	0	0	2	1
2	3	0	1	5	1	0	0	3	4	3	2	3	4	3	3	22	14	8	14	12	20	1
2	4	1	1	2	1	0	0	1	2	5	1	3	2	1	2	16	12	4	12	6	29	1
2	5	1	1	5	1	0	0	1	4	3	1	4	4	1	1	18	15	3	5	2	11	1
2	3	0	1	3	1	1	0	2	3	3	1	1	3	1	1	13	10	3	17	7	18	1
2	6	2	1	5	0	0	0	1	4	4	2	4	4	2	2	22	16	6	4	2	8	1
1	3	0	1	5	1	0	0	1	5	4	1	4	2	1	1	18	15	3	8	2	2	1
2	4	0	1	5	0	1	0	3	4	5	4	3	4	4	4	28	16	12	19	16	64	1
2	2	3	1	5	1	1	0	1	4	4	1	4	4	1	1	19	16	3	11	2	11	1
1	3	2	1	4	0	0	0	1	3	2	1	1	4	1	1	13	10	3	3	0	1	1
2	5	0	1	4	0	1	0	2	4	5	2	4	3	1	2	21	16	5	5	6	#NULL!	#NULL!
2	4	0	1	5	1	1	0	2	2	5	2	2	3	1	1	16	12	4	23	8	49	1
2	4	0	1	5	0	1	0	1	3	3	1	2	3	1	1	14	11	3	5	3	11	1
2	2	0	1	5	1	1	0	2	5	5	2	5	5	2	2	26	20	6	5	3	19	1
2	3	0	1	3	1	0	0	1	4	2	1	2	2	1	1	13	10	3	9	0	1	1
2	5	0	1	5	1	0	0	1	4	4	1	4	3	1	1	18	15	3	0	2	7	1
2	3	0	1	4	1	1	0	2	3	2	1	4	4	1	1	16	13	3	6	1	39	1
2	5	0	0	5	0	1	0	2	2	4	1	3	2	1	1	14	11	3	10	4	#NULL!	#NULL!
1	3	0	1	4	1	1	0	1	3	4	1	4	3	3	4	22	14	8	8	5	10	1
2	4	0	1	4	1	1	0	3	3	4	1	1	4	3	3	19	12	7	12	10	20	1
2	3	0	1	4	0	0	0	1	5	5	2	2	5	4	2	25	17	8	8	15	30	1
2	5	2	1	5	1	0	0	3	5	5	3	5	5	3	4	30	20	10	23	21	40	1
2	3	0	0	3	1	1	0	2	3	3	1	4	3	1	4	19	13	6	20	15	43	1
1	3	0	1	5	1	0	0	1	4	4	2	3	4	2	2	21	15	6	#NULL!	#NULL!	#NULL!	#NULL!
2	4	1	1	4	1	0	0	1	5	3	1	4	4	1	3	21	16	5	8	3	11	1
1	3	0	1	4	0	1	0	1	2	2	1	2	2	1	1	11	8	3	2	1	3	1
2	5	1	1	5	0	1	0	2	1	4	1	1	1	1	1	10	7	3	6	4	0	1
2	3	1	0	4	1	1	1	3	5	3	1	5	3	3	3	23	16	7	10	11	38	0
2	5	0	1	4	0	0	0	1	4	3	1	4	4	1	3	20	15	5	3	2	11	1
2	3	1	1	5	1	0	0	3	3	4	1	2	2	1	1	14	11	3	9	7	19	1
2	4	0	1	5	0	0	0	2	4	5	3	4	4	3	4	27	17	10	19	14	60	1
1	4	0	0	4	1	0	0	2	3	1	1	1	1	1	1	9	6	3	15	8	8	1
1	5	1	1	2	1	1	0	1	2	2	1	2	2	1	1	11	8	3	0	0	0	1
2	4	0	1	1	0	0	0	1	2	3	1	1	2	1	1	11	8	3	1	0	2	0
2	3	0	1	2	1	0	0	1	3	3	1	2	2	1	1	13	10	3	2	0	3	1
2	4	0	1	5	1	1	0	1	4	3	2	4	4	3	3	23	15	8	9	4	17	1
1	4	0	1	4	1	1	0	2	2	2	2	3	2	1	2	14	9	5	10	8	9	1
2	3	0	1	5	1	0	0	3	2	4	1	1	4	1	1	14	11	3	12	6	21	1
2	2	3	1	4	0	1	0	1	2	3	1	4	3	1	1	15	12	3	4	4	6	0
2	5	0	1	5	1	1	0	2	4	3	1	4	4	1	2	19	15	4	3	2	3	1
2	4	1	1	5	1	1	0	2	4	4	1	2	4	2	1	18	14	4	11	9	23	1
1	2	2	1	3	1	0	0	1	2	2	2	2	2	1	1	12	8	4	8	1	0	1
2	5	1	1	4	0	0	0	3	2	4	1	1	3	1	1	13	10	3	4	1	4	1
2	2	0	1	4	1	1	0	3	3	2	1	1	1	1	1	10	7	3	3	1	1	1
2	3	0	1	5	1	0	0	2	5	5	1	5	4	1	1	22	19	3	7	1	#NULL!	#NULL!
2	5	1	1	5	1	0	0	1	4	4	3	4	4	3	3	25	16	9	5	2	11	1
2	4	1	1	5	1	1	0	2	4	4	4	4	4	4	4	28	16	12	18	14	58	1
2	5	1	#NULL!	5	1	1	1	1	2	1	1	2	3	1	1	11	8	3	2	2	1	1
2	5	0	1	5	0	0	0	1	3	4	1	2	2	1	1	14	11	3	7	1	3	1
2	2	2	1	4	0	0	0	2	3	2	1	4	1	1	1	13	10	3	4	#NULL!	#NULL!	#NULL!
2	3	2	1	4	0	1	0	1	3	4	1	2	4	2	2	18	13	5	5	#NULL!	#NULL!	#NULL!
2	4	0	1	4	0	1	0	1	3	3	2	2	4	2	2	18	12	6	3	0	1	1
1	3	0	1	2	1	0	0	1	2	2	1	1	2	1	1	10	7	3	9	0	5	1
2	2	0	1	4	1	0	0	1	4	3	2	3	2	1	1	16	12	4	9	6	6	1
2	4	1	1	2	0	1	0	1	4	3	1	2	2	1	1	14	11	3	2	0	5	1
1	2	3	1	2	0	1	0	1	3	2	2	2	2	1	1	13	9	4	#NULL!	#NULL!	#NULL!	#NULL!
2	4	1	1	5	1	0	0	1	3	4	1	1	3	1	1	14	11	3	2	0	0	1
1	4	0	1	4	1	0	0	1	3	2	2	4	3	3	4	21	12	9	4	2	12	1
2	3	1	1	4	1	0	0	1	3	2	1	2	1	1	1	11	8	3	2	4	#NULL!	#NULL!
2	4	0	1	4	0	0	0	1	3	4	1	3	4	1	1	17	14	3	10	5	16	1
3	2	0	1	5	1	0	0	0	4	2	1	3	2	1	1	14	11	3	6	1	13	1
2	4	0	1	4	1	1	0	2	4	4	3	3	4	2	2	22	15	7	15	13	43	1
2	2	0	1	2	0	0	0	1	1	1	1	1	1	1	1	7	4	3	0	0	0	0
2	5	1	1	4	0	1	0	1	4	2	1	2	2	1	1	13	10	3	0	0	0	1
1	2	0	1	4	1	1	0	1	2	4	1	4	4	1	1	17	14	3	12	2	15	1
2	5	0	0	4	0	0	0	1	2	3	1	3	2	1	1	13	10	3	3	1	8	1
2	4	1	0	0	1	0	0	1	2	2	1	1	1	1	1	9	6	3	2	5	1	1
1	3	2	1	4	0	0	0	1	2	2	1	1	2	1	1	10	7	3	0	0	0	1
1	1	3	1	4	1	1	0	1	5	2	1	4	2	1	1	16	13	3	21	5	33	1
2	5	0	1	4	0	0	0	2	4	3	1	1	3	1	1	14	11	3	3	0	8	1
2	5	0	1	5	1	1	0	1	3	3	1	2	3	1	1	14	11	3	3	0	#NULL!	#NULL!
2	3	0	0	4	1	0	0	3	4	4	2	4	4	2	2	22	16	6	#NULL!	#NULL!	#NULL!	#NULL!
2	2	0	1	5	1	1	0	2	4	4	1	4	5	2	2	22	17	5	16	14	59	1
2	4	1	1	4	1	1	0	3	2	2	1	1	2	1	1	10	7	3	3	0	23	1
2	2	3	0	5	0	1	0	1	5	5	2	4	4	1	2	23	18	5	16	3	17	1
1	2	2	1	5	0	1	0	3	3	3	2	2	4	2	2	18	12	6	20	16	37	1
1	3	0	1	4	1	1	0	3	4	2	1	1	2	1	1	12	9	3	9	10	48	1
1	2	3	1	4	1	0	0	2	5	5	1	4	4	1	1	21	18	3	5	1	6	1
2	3	0	1	4	1	0	0	1	4	2	2	4	4	2	2	20	14	6	6	5	7	1
2	5	1	1	5	1	1	0	1	4	4	1	3	4	1	1	18	15	3	3	1	3	1
1	4	0	1	5	0	1	0	1	4	4	1	2	4	2	2	19	14	5	5	3	2	1
2	6	1	0	5	1	1	0	2	4	2	1	4	2	2	2	17	12	5	4	0	2	1
1	5	0	0	4	0	1	0	1	3	2	1	4	3	1	2	16	12	4	2	0	1	1
2	4	0	0	4	0	1	0	3	4	3	1	3	4	1	2	18	14	4	7	5	10	1
2	3	0	1	5	1	1	0	2	4	4	3	2	5	4	4	26	15	11	14	17	29	1
1	4	0	1	5	1	0	0	3	4	4	1	4	4	2	1	20	16	4	11	7	19	1
1	5	0	1	2	0	0	0	1	2	1	1	2	2	1	1	10	7	3	0	0	0	1
2	1	3	1	4	1	0	0	2	2	4	1	1	4	1	1	14	11	3	0	0	8	1
2	5	0	1	5	1	0	0	1	5	4	3	5	4	3	4	28	18	10	#NULL!	#NULL!	#NULL!	#NULL!
2	3	0	1	4	1	0	0	1	4	3	1	4	4	2	1	19	15	4	7	4	20	1
1	1	3	1	4	1	1	0	3	4	4	2	4	2	2	2	20	14	6	10	1	4	1
2	2	0	1	4	0	0	0	2	3	3	1	2	3	1	1	14	11	3	#NULL!	#NULL!	#NULL!	#NULL!
2	5	1	0	4	0	0	0	1	4	4	1	3	3	2	1	18	14	4	1	1	1	1
1	4	0	0	5	1	0	0	1	4	4	3	2	3	2	2	20	13	7	5	2	4	1
1	2	3	0	5	1	1	0	1	1	5	1	1	1	1	1	11	8	3	12	11	30	1
2	3	0	1	4	1	1	0	2	4	3	2	4	4	3	4	24	15	9	14	11	25	1
2	2	3	0	4	0	1	0	1	4	4	1	2	3	1	1	16	13	3	3	3	11	1
2	3	0	1	4	0	0	1	3	3	3	2	2	4	1	2	17	12	5	9	4	8	1
2	4	#NULL!	1	5	0	1	0	2	4	4	1	2	4	1	1	17	14	3	9	8	3	1
2	2	3	1	4	1	1	0	2	2	4	1	1	3	1	1	13	10	3	10	5	0	1
1	3	2	1	4	1	1	0	3	3	4	4	2	4	4	4	25	13	12	16	14	53	1
1	4	1	1	5	1	1	0	3	4	3	1	2	1	1	1	13	10	3	7	8	29	1
1	2	0	0	5	0	1	0	2	5	5	2	4	5	2	3	26	19	7	15	10	47	1
1	3	1	0	4	1	1	0	2	4	3	3	4	3	2	2	21	14	7	3	6	2	1
2	1	3	1	3	1	1	0	1	4	2	1	3	4	1	1	16	13	3	7	5	11	1
2	4	0	1	5	1	1	0	3	4	5	2	3	2	2	2	20	14	6	24	14	59	1
1	1	3	1	1	0	1	0	1	2	1	1	4	1	1	1	11	8	3	3	0	7	1
1	2	3	0	4	0	1	0	1	2	2	1	2	1	1	1	10	7	3	3	1	0	1
1	3	0	1	4	0	0	0	1	4	2	1	4	3	1	1	16	13	3	#NULL!	#NULL!	#NULL!	#NULL!
1	3	1	0	5	1	1	0	1	5	5	2	4	4	2	3	25	18	7	7	3	22	1
2	3	0	1	5	1	0	0	1	3	4	1	4	4	1	1	18	15	3	5	1	12	1
2	3	0	1	4	0	1	0	2	3	3	1	2	3	1	1	14	11	3	3	0	1	1
2	5	2	1	4	0	0	0	1	3	3	1	3	1	1	3	15	10	5	5	0	0	1
2	3	0	1	2	1	0	0	1	3	4	1	2	2	1	1	14	11	3	6	3	4	1
2	3	0	1	5	1	1	0	3	5	5	2	4	5	2	3	26	19	7	22	14	47	1
1	5	0	0	4	0	0	0	3	3	4	2	2	2	1	1	15	11	4	4	1	8	1
2	2	3	1	4	1	1	0	2	4	4	2	4	2	2	2	20	14	6	6	2	2	1
2	4	0	1	5	1	1	0	1	5	5	2	4	2	4	2	24	16	8	22	11	42	1
2	2	1	0	5	1	0	0	1	4	5	3	2	4	1	2	21	15	6	8	4	19	1
1	5	0	1	4	1	1	0	1	4	4	2	4	4	2	2	22	16	6	3	#NULL!	#NULL!	#NULL!
2	6	1	0	5	1	1	0	1	3	3	1	2	2	2	2	15	10	5	2	1	1	1
1	6	0	1	5	0	0	0	1	3	3	1	2	2	2	2	15	10	5	7	4	#NULL!	#NULL!
1	4	0	1	4	0	0	0	1	3	3	1	3	2	2	1	15	11	4	2	0	#NULL!	#NULL!
1	3	1	1	2	0	0	0	1	1	1	1	1	1	1	1	7	4	3	0	0	6	1
1	4	0	0	4	0	0	0	1	3	4	1	1	2	1	1	13	10	3	0	0	1	1
1	3	0	0	2	0	0	0	1	4	2	1	4	1	1	1	14	11	3	1	1	4	0
2	3	3	1	4	1	1	0	1	4	3	1	4	3	1	1	17	14	3	11	5	21	1
2	3	0	1	4	1	1	0	2	5	4	1	4	4	1	1	20	17	3	6	1	23	1
2	6	0	1	5	0	0	0	1	4	4	2	3	2	2	2	19	13	6	5	0	2	1
2	5	0	1	5	0	0	0	2	4	4	1	2	2	1	1	15	12	3	14	2	22	0
1	3	0	1	4	0	1	0	1	3	2	1	2	2	1	1	12	9	3	0	2	3	1
2	5	0	1	5	1	1	0	3	5	5	4	5	5	4	4	32	20	12	#NULL!	#NULL!	#NULL!	#NULL!
2	4	0	0	4	0	1	0	2	4	4	1	4	4	2	1	20	16	4	10	14	15	1
1	4	0	0	4	0	1	0	1	4	4	3	4	4	3	3	25	16	9	5	0	9	1
2	2	0	1	4	0	0	0	1	4	4	2	3	3	2	4	22	14	8	13	13	5	1
1	6	1	1	5	0	1	0	1	2	3	1	2	2	1	1	12	9	3	5	4	6	1
2	2	0	0	4	1	1	0	2	3	4	2	1	3	1	1	15	11	4	18	11	11	1
2	3	1	0	3	0	0	0	1	3	3	1	4	3	1	1	16	13	3	5	4	33	1
2	3	1	0	2	0	0	0	1	2	2	1	1	1	1	1	9	6	3	7	3	0	1
2	4	0	0	4	1	0	0	1	3	4	2	2	4	2	2	19	13	6	5	2	#NULL!	#NULL!
2	5	2	0	0	0	0	0	1	2	1	1	2	1	1	1	9	6	3	5	0	3	1
2	2	0	0	4	1	1	0	1	4	3	2	3	3	2	1	18	13	5	3	3	0	1
1	3	2	0	2	0	0	0	1	3	2	1	3	2	1	1	13	10	3	0	0	3	1
1	3	2	0	1	0	0	0	#NULL!	1	1	1	1	1	1	1	7	4	3	0	0	0	0
2	5	2	0	4	0	1	0	3	2	2	1	1	4	1	1	12	9	3	8	1	16	1
2	4	0	0	5	0	0	0	1	5	5	2	4	4	1	1	22	18	4	5	2	10	1
2	3	0	1	5	1	1	0	1	3	4	1	2	4	1	1	16	13	3	4	2	#NULL!	#NULL!
2	3	0	1	5	1	0	0	3	4	4	2	1	2	1	1	15	11	4	9	5	31	1
1	3	0	1	5	0	1	0	3	5	5	2	4	5	2	4	27	19	8	17	17	13	1
2	3	1	1	5	1	1	0	1	4	2	2	4	2	2	2	18	12	6	0	0	8	1
2	5	1	1	5	0	0	0	1	3	4	1	4	4	1	3	20	15	5	8	5	#NULL!	#NULL!
2	5	0	0	5	1	0	0	1	4	4	2	4	4	2	2	22	16	6	7	5	12	1
2	2	2	0	4	1	1	1	2	3	3	1	3	4	1	1	16	13	3	12	16	57	1
1	1	3	0	5	1	1	0	1	5	5	5	5	5	5	5	35	20	15	19	20	51	0
2	3	0	1	2	0	0	0	1	2	2	1	2	2	1	2	12	8	4	4	1	0	1
1	4	0	1	4	1	1	0	2	4	4	1	2	1	1	1	14	11	3	2	2	7	1
2	4	0	1	5	0	1	0	3	4	4	1	4	1	1	1	16	13	3	2	0	0	1
2	4	2	1	5	0	1	0	1	4	4	2	3	4	3	3	23	15	8	13	10	36	1
3	3	2	0	4	0	0	0	1	5	3	1	4	3	2	1	19	15	4	5	2	10	1
1	2	3	1	5	1	1	0	2	4	5	1	3	4	1	1	19	16	3	17	12	31	1
2	3	0	1	5	1	1	0	1	4	4	1	2	4	1	2	18	14	4	4	0	5	1
2	5	1	1	5	1	0	0	3	4	5	1	3	4	2	1	20	16	4	10	10	29	1
2	2	2	0	4	0	0	0	1	4	4	2	4	4	2	2	22	16	6	4	0	21	1
1	2	0	1	5	1	0	0	1	4	1	1	4	1	2	1	14	10	4	6	2	1	1
2	4	1	0	4	0	1	0	2	3	3	1	3	2	1	1	14	11	3	0	0	4	1
2	3	1	1	4	1	0	1	1	4	4	2	3	4	3	2	22	15	7	6	5	36	1
1	4	0	0	4	1	0	0	1	3	3	1	3	3	1	1	15	12	3	8	7	23	1
1	5	1	0	5	0	1	0	1	2	4	1	3	2	1	2	15	11	4	5	#NULL!	#NULL!	#NULL!
2	2	2	0	4	1	0	0	1	4	5	2	2	4	1	1	19	15	4	4	1	11	1
1	2	0	0	5	1	0	0	1	5	5	1	4	5	4	4	28	19	9	6	#NULL!	#NULL!	#NULL!
2	3	0	1	4	1	1	0	1	5	4	1	4	4	1	1	20	17	3	1	2	7	1
2	2	1	0	4	1	0	0	1	2	4	1	2	3	1	1	14	11	3	3	3	3	1
2	5	1	0	5	1	0	0	1	5	4	1	4	4	1	1	20	17	3	5	4	8	1
2	6	2	1	4	1	0	0	1	3	4	1	2	3	2	2	17	12	5	5	#NULL!	#NULL!	#NULL!
1	2	3	1	4	1	1	0	1	3	2	1	1	3	1	1	12	9	3	3	2	#NULL!	#NULL!
2	2	0	1	5	1	1	0	1	4	5	5	3	4	4	4	29	16	13	14	18	70	1
2	3	0	1	4	0	0	0	1	4	2	2	2	4	1	2	17	12	5	1	2	16	1
2	3	2	0	4	1	1	0	2	4	4	1	4	3	1	1	18	15	3	4	1	#NULL!	#NULL!
2	4	0	0	5	0	0	0	1	5	4	1	4	4	3	3	24	17	7	15	10	#NULL!	#NULL!
2	2	1	0	4	0	1	0	1	4	4	2	4	4	2	2	22	16	6	6	4	5	1
2	5	1	0	4	1	0	0	3	4	4	2	4	4	2	2	22	16	6	7	2	15	1
2	5	0	0	5	1	1	0	1	5	3	2	4	2	2	2	20	14	6	9	2	7	1
1	6	2	0	4	0	0	0	1	3	3	3	3	4	2	2	20	13	7	0	0	0	1
2	3	0	0	5	1	1	0	3	5	5	3	4	4	3	4	28	18	10	21	14	52	1
1	4	1	0	5	1	0	0	1	3	4	2	1	3	2	1	16	11	5	6	5	12	1
2	5	0	1	5	1	1	0	3	3	4	1	3	4	1	1	17	14	3	3	2	5	1
2	6	2	1	0	0	0	0	1	4	4	1	4	3	1	1	18	15	3	2	3	2	1
2	5	#NULL!	#NULL!	4	0	0	0	1	3	2	2	4	2	2	2	17	11	6	3	2	17	1
1	2	3	0	5	1	1	0	3	4	5	4	2	2	2	5	24	13	11	12	9	16	1
2	4	0	1	4	0	0	0	1	4	4	1	4	2	1	1	17	14	3	2	1	3	1
1	4	0	1	4	0	0	0	2	2	1	1	1	1	1	1	8	5	3	4	2	0	1
1	4	0	1	2	0	1	0	1	3	3	1	2	2	1	1	13	10	3	1	0	1	1
2	4	2	1	4	1	1	0	2	3	3	1	4	3	1	1	16	13	3	5	0	5	1
2	5	0	1	5	1	1	0	2	4	4	2	2	3	2	2	19	13	6	10	#NULL!	#NULL!	#NULL!
2	4	2	#NULL!	5	0	0	0	1	1	4	1	1	2	1	1	11	8	3	2	0	0	1
2	5	0	0	4	0	1	0	1	4	3	1	3	4	2	2	19	14	5	5	3	10	1
1	2	0	1	4	1	1	0	1	2	3	1	2	4	1	2	15	11	4	4	1	7	1
2	4	0	0	5	0	1	0	3	5	4	2	3	4	4	4	26	16	10	18	16	42	0
2	4	1	0	4	0	1	0	2	2	3	1	1	4	1	1	13	10	3	4	1	1	1
2	4	0	0	5	1	1	0	3	4	4	4	4	4	4	4	28	16	12	20	13	50	1
3	6	0	1	5	1	1	1	2	4	5	3	4	5	3	4	28	18	10	22	17	56	1
2	2	0	0	5	1	1	0	1	3	4	2	2	4	2	2	19	13	6	3	1	5	1
1	4	0	1	4	1	1	0	2	2	1	1	1	1	1	1	8	5	3	8	8	15	1
2	2	0	1	4	0	0	0	1	2	2	2	4	2	1	2	15	10	5	7	2	7	1
2	4	0	0	5	1	1	0	2	4	4	3	2	4	3	3	23	14	9	12	17	39	1
2	3	0	0	1	1	0	0	2	1	5	1	1	1	1	1	11	8	3	0	0	#NULL!	#NULL!
2	4	0	0	5	1	0	0	3	3	4	2	2	4	2	2	19	13	6	12	7	#NULL!	#NULL!
2	6	0	0	2	0	0	0	1	1	1	1	1	1	1	1	7	4	3	0	0	0	1
2	5	0	1	3	1	1	0	1	2	4	1	2	2	1	3	15	10	5	7	4	15	1
2	4	0	1	4	1	1	0	3	4	3	1	4	3	1	1	17	14	3	5	5	36	1
1	3	0	1	4	1	0	0	1	4	4	1	3	4	1	1	18	15	3	3	3	9	1
2	2	0	1	4	1	0	1	1	3	2	2	2	3	3	3	18	10	8	5	1	2	1
2	3	0	1	2	1	0	0	0	2	2	1	1	3	1	1	11	8	3	9	6	#NULL!	#NULL!
2	4	0	1	5	1	1	0	2	5	5	1	4	4	2	2	23	18	5	12	16	32	1
2	6	2	0	2	0	0	0	1	2	2	1	1	1	1	1	9	6	3	2	0	0	1
3	3	0	1	4	0	1	0	2	3	4	1	4	2	1	1	16	13	3	10	5	#NULL!	#NULL!
1	4	0	0	2	0	0	0	1	2	3	1	3	2	1	1	13	10	3	5	2	17	1
2	3	0	1	5	1	1	0	3	4	5	3	5	5	2	3	27	19	8	13	12	38	1
2	5	0	1	5	1	0	0	2	5	4	2	4	4	3	3	25	17	8	9	6	25	1
2	3	0	1	1	0	0	0	2	1	1	1	1	1	1	1	7	4	3	0	0	0	1
2	1	3	0	5	0	1	0	1	5	5	5	4	4	2	3	28	18	10	4	4	14	0
2	5	0	1	4	1	1	0	2	3	2	1	2	2	1	1	12	9	3	6	2	11	1
2	4	3	1	4	0	1	0	1	3	3	1	1	4	2	1	15	11	4	13	6	21	1
2	2	0	1	5	1	0	0	2	4	4	2	5	4	2	2	23	17	6	9	8	38	1
1	5	0	1	5	1	0	0	2	5	5	2	3	4	3	3	25	17	8	11	10	36	1
1	5	0	1	2	1	0	0	1	4	3	2	4	3	1	2	19	14	5	6	7	32	1
1	6	2	1	3	0	0	0	2	3	3	1	1	3	1	1	13	10	3	0	0	0	1
1	3	1	0	4	1	0	0	1	2	1	1	3	2	1	1	11	8	3	0	0	1	1
1	3	0	#NULL!	1	0	0	0	1	1	1	1	1	1	1	1	7	4	3	2	3	4	1
2	2	3	1	5	1	1	0	2	4	5	2	2	5	3	4	25	16	9	22	18	55	1
2	2	0	1	4	1	1	0	3	4	3	1	1	2	1	1	13	10	3	2	1	0	1
2	2	3	1	4	1	1	0	1	4	4	1	2	3	1	1	16	13	3	9	9	16	1
1	5	0	1	5	1	0	0	2	4	4	1	4	3	1	1	18	15	3	4	4	13	1
2	3	0	1	4	0	0	0	1	4	2	1	4	2	1	1	15	12	3	12	9	11	1
1	4	0	1	4	0	1	0	2	3	3	1	1	1	1	1	11	8	3	1	1	1	1
2	3	2	0	5	0	0	0	1	4	5	1	4	3	1	2	20	16	4	6	4	16	1
3	2	0	0	2	0	1	0	2	1	2	1	1	3	1	1	10	7	3	3	1	3	1
2	4	0	1	5	1	0	0	2	5	4	1	3	4	1	2	20	16	4	13	8	22	1
2	4	0	1	2	1	1	0	1	4	3	1	3	3	1	1	16	13	3	9	3	7	1
2	1	3	1	2	0	1	0	1	3	1	1	4	3	1	1	14	11	3	8	3	23	1
2	5	0	1	4	1	0	0	1	5	2	1	4	2	1	1	16	13	3	13	3	0	0
1	4	0	1	4	0	0	0	1	2	2	1	2	2	1	1	11	8	3	1	0	2	1
2	1	3	1	4	0	0	0	1	2	2	1	2	2	1	1	11	8	3	14	4	23	1
2	4	0	1	3	1	1	0	2	4	4	1	2	3	1	2	17	13	4	9	6	14	1
2	4	2	1	4	0	0	0	1	3	4	2	2	2	1	1	15	11	4	2	0	4	1
2	5	2	1	2	0	0	0	2	2	2	1	1	1	1	1	9	6	3	0	#NULL!	#NULL!	#NULL!
1	5	0	1	5	0	0	0	1	4	4	2	4	4	2	2	22	16	6	4	#NULL!	#NULL!	#NULL!
2	1	3	1	5	1	1	0	1	4	3	2	4	4	1	4	22	15	7	13	7	38	1
2	6	2	0	2	0	0	0	1	4	4	1	4	1	1	1	16	13	3	2	1	5	1
2	4	2	0	4	0	1	0	3	3	3	1	3	3	1	1	15	12	3	11	5	0	1
2	4	2	0	4	0	1	0	1	4	3	2	4	2	1	1	17	13	4	8	3	24	1
1	5	0	0	5	1	1	0	3	4	4	1	3	4	1	1	18	15	3	10	15	#NULL!	#NULL!
1	6	2	0	5	1	0	0	1	5	5	2	5	5	2	2	26	20	6	8	9	9	1
3	3	1	#NULL!	4	1	1	0	1	4	3	1	3	3	2	2	18	13	5	12	10	41	1
1	4	0	0	5	0	1	0	1	1	1	1	1	1	1	1	7	4	3	2	1	4	1
2	4	2	0	5	0	1	0	3	5	5	2	5	4	2	2	25	19	6	20	14	57	1
1	4	1	0	2	0	0	0	1	1	5	1	1	1	1	1	11	8	3	0	1	1	1
2	2	0	0	5	1	0	0	1	1	4	1	1	1	1	1	10	7	3	0	0	4	1
2	3	2	0	5	0	1	0	3	4	2	2	3	3	2	2	18	12	6	11	7	27	1
2	5	0	1	5	1	1	0	1	4	2	2	4	2	2	2	18	12	6	4	1	18	1
2	3	0	0	4	0	0	0	2	2	3	1	1	1	1	1	10	7	3	4	1	7	1
2	3	0	1	4	0	0	0	1	4	4	2	4	3	4	1	22	15	7	11	5	32	1
2	3	2	1	4	0	1	0	1	4	4	1	3	4	1	2	19	15	4	9	5	4	1
2	1	3	1	3	1	1	0	1	4	3	2	4	4	2	2	21	15	6	4	2	0	1
1	1	3	0	4	0	1	0	1	2	4	1	2	3	1	1	14	11	3	3	0	17	1
1	2	0	0	4	0	0	0	2	2	2	1	1	1	1	1	9	6	3	7	5	4	1
2	3	1	0	4	1	0	0	2	1	4	1	2	2	1	1	12	9	3	10	1	1	1
1	5	0	1	4	0	1	0	1	4	4	2	4	4	2	1	21	16	5	14	3	10	1
2	3	2	1	4	1	0	0	3	2	2	1	1	2	1	1	10	7	3	10	9	25	1
2	2	1	0	2	0	0	0	1	4	4	1	2	2	1	1	15	12	3	3	2	0	1
3	5	0	1	5	1	1	0	3	4	3	1	4	4	1	1	18	15	3	16	14	60	1
3	5	2	1	2	0	0	0	1	1	1	1	1	1	1	1	7	4	3	0	0	0	0
2	4	0	1	5	0	1	0	1	5	5	2	4	4	2	2	24	18	6	8	9	19	1
1	6	0	1	4	0	1	0	2	3	4	1	3	4	1	1	17	14	3	10	5	18	0
2	4	2	0	3	0	1	0	1	3	3	2	1	3	1	1	14	10	4	14	6	25	1
1	5	0	1	4	1	1	0	1	4	3	1	3	1	1	1	14	11	3	3	1	2	1
2	3	2	1	5	1	0	0	1	4	4	2	4	3	2	2	21	15	6	13	7	26	1
1	4	0	0	1	0	0	0	1	4	2	2	3	2	2	2	17	11	6	3	3	4	0
1	5	0	1	2	0	0	0	1	3	2	1	4	1	1	1	13	10	3	0	0	0	1
2	5	2	1	4	1	0	0	1	1	2	2	2	2	1	1	11	7	4	2	1	3	1
2	5	0	1	5	1	0	0	1	4	4	2	4	3	2	2	21	15	6	11	8	14	1
2	4	0	1	4	0	1	0	1	4	1	2	4	4	1	1	17	13	4	1	5	13	1
1	5	0	0	4	1	1	0	1	4	3	2	4	4	1	3	21	15	6	6	5	14	0
1	3	0	0	2	0	1	0	1	2	2	1	1	1	1	1	9	6	3	2	0	1	1
2	3	0	1	4	1	1	0	1	4	4	2	2	3	2	2	19	13	6	13	9	28	1
2	4	0	1	5	0	1	0	1	4	4	2	4	4	3	3	24	16	8	5	2	3	1
1	4	0	1	2	1	0	0	2	1	1	1	1	2	1	1	8	5	3	0	0	0	1
2	5	2	0	5	0	0	0	1	3	4	1	2	4	1	1	16	13	3	6	9	#NULL!	#NULL!
1	2	0	0	2	1	0	0	1	4	2	2	3	2	1	1	15	11	4	9	1	#NULL!	#NULL!
1	5	1	1	4	1	1	0	1	3	4	1	3	1	1	1	14	11	3	1	0	#NULL!	#NULL!
1	5	2	1	5	1	1	0	3	5	5	3	5	3	2	2	25	18	7	12	8	34	1
1	3	0	1	5	0	1	0	1	2	4	1	1	1	1	1	11	8	3	0	0	2	0
2	4	0	1	4	1	1	0	3	4	3	3	4	3	4	4	25	14	11	11	14	38	1
2	3	2	1	4	0	1	0	2	4	4	1	2	2	1	1	15	12	3	6	3	6	1
2	5	0	1	2	1	1	0	1	3	2	1	3	1	1	3	14	9	5	4	1	1	1
2	3	0	1	4	0	0	0	1	3	2	1	2	1	1	1	11	8	3	3	0	8	1
1	3	2	1	4	0	1	0	2	2	3	1	2	2	1	1	12	9	3	7	3	7	1
3	1	3	1	4	0	1	0	1	3	2	1	3	4	1	1	15	12	3	1	1	17	1
1	6	1	1	4	1	0	0	1	4	3	2	4	3	2	2	20	14	6	2	2	6	1
2	3	0	1	5	1	1	0	3	2	5	1	1	5	1	1	16	13	3	13	14	39	1
1	5	1	1	5	1	0	0	1	3	4	1	3	2	1	1	15	12	3	4	4	9	1
1	3	0	1	2	0	1	0	1	3	2	1	2	1	1	1	11	8	3	14	2	64	1
1	5	2	1	4	0	0	0	1	3	3	1	1	1	1	1	11	8	3	6	2	27	1
2	4	0	1	4	0	1	0	1	5	4	4	5	4	3	4	29	18	11	12	9	#NULL!	#NULL!
2	5	0	1	5	0	1	0	1	3	4	2	2	4	2	2	19	13	6	3	#NULL!	#NULL!	#NULL!
1	2	0	1	4	1	1	0	1	3	2	2	4	4	2	3	20	13	7	5	4	#NULL!	#NULL!
2	4	0	1	5	1	1	0	1	3	3	1	1	3	1	1	13	10	3	9	7	16	1
2	4	1	1	4	1	0	0	2	3	4	1	3	3	2	2	18	13	5	5	0	16	1
1	4	0	1	2	0	0	0	2	4	3	1	3	4	1	1	17	14	3	6	5	19	1
2	2	3	1	4	0	0	0	1	4	2	1	2	3	1	1	14	11	3	5	1	10	1
2	5	0	1	5	0	1	0	2	4	5	2	2	4	2	2	21	15	6	11	9	40	1
2	2	0	1	4	0	0	0	3	4	3	1	2	3	1	1	15	12	3	12	1	13	1
2	3	2	1	4	1	0	0	2	4	4	1	2	4	1	1	17	14	3	7	2	12	1
2	3	0	1	4	1	0	0	1	3	3	1	2	1	1	2	13	9	4	6	0	0	1
1	2	2	1	5	1	0	0	3	4	4	1	1	4	1	1	16	13	3	17	9	23	1
2	4	0	1	5	1	1	0	#NULL!	4	4	2	4	4	2	2	22	16	6	7	6	32	1
2	1	3	0	4	0	1	0	1	3	2	1	2	2	1	1	12	9	3	6	7	35	1
1	5	0	1	2	1	0	0	1	3	1	1	2	1	1	1	10	7	3	1	0	0	1
1	3	0	0	5	1	1	0	2	3	1	1	3	1	1	1	11	8	3	4	3	0	1
2	3	0	1	5	0	1	0	1	3	3	1	2	4	1	1	15	12	3	10	4	9	1
2	5	0	1	3	0	0	0	1	3	3	1	3	1	1	1	13	10	3	1	1	4	1
2	1	3	0	1	0	0	0	1	3	2	1	3	2	1	1	13	10	3	5	0	1	1
1	4	1	0	4	1	0	0	1	4	1	1	1	1	1	1	10	7	3	0	0	1	1
1	2	3	0	4	0	1	0	2	2	4	1	2	2	1	1	13	10	3	3	0	0	1
2	5	0	1	1	0	0	0	2	1	1	1	1	4	1	1	10	7	3	6	4	3	1
1	3	0	#NULL!	5	0	1	0	2	1	5	1	1	1	1	1	11	8	3	3	3	3	1
1	2	0	1	1	0	0	0	1	1	1	1	1	1	1	1	7	4	3	0	0	0	1
2	2	2	1	2	1	1	0	#NULL!	3	2	1	2	2	1	1	12	9	3	17	8	#NULL!	#NULL!
1	3	0	0	2	1	0	0	2	3	1	1	3	1	1	1	11	8	3	1	1	2	1
1	5	2	0	4	0	0	0	1	4	3	1	2	2	1	1	14	11	3	0	0	1	1
1	3	0	0	1	0	1	0	1	5	3	1	4	2	1	1	17	14	3	14	12	11	1
2	4	0	0	2	1	0	0	1	3	1	2	2	1	1	1	11	7	4	4	6	10	1
2	3	0	1	5	1	1	0	2	2	4	1	4	4	1	1	17	14	3	8	2	6	1
1	3	0	0	5	1	1	0	1	3	3	2	3	4	1	1	17	13	4	14	9	1	1
2	5	1	0	5	1	1	0	1	4	4	1	3	2	1	1	16	13	3	2	0	0	1
2	3	1	0	4	1	0	0	1	3	4	3	4	4	2	3	23	15	8	11	7	25	1
2	3	1	1	5	1	1	0	1	4	4	2	3	4	3	2	22	15	7	14	12	33	1
2	3	0	0	4	0	0	0	2	4	3	1	2	4	2	2	18	13	5	10	4	#NULL!	#NULL!
1	4	0	0	4	1	1	0	2	5	1	1	1	1	1	1	11	8	3	12	15	35	1
2	1	3	0	5	0	1	0	1	4	5	2	5	4	2	2	24	18	6	19	11	#NULL!	#NULL!
2	5	2	0	5	0	1	0	3	4	4	2	4	4	4	2	24	16	8	17	13	37	1
2	5	0	0	4	1	0	0	1	3	3	2	2	2	2	2	16	10	6	0	3	#NULL!	#NULL!
2	3	1	0	5	1	0	0	3	5	5	3	5	5	3	4	30	20	10	#NULL!	#NULL!	#NULL!	#NULL!
2	3	2	0	5	1	1	0	3	4	3	2	3	4	2	3	21	14	7	11	7	23	1
2	4	0	1	4	1	0	0	1	5	4	3	2	3	2	2	21	14	7	8	7	25	1
2	5	0	1	4	1	1	0	2	4	4	1	4	4	3	1	21	16	5	7	4	31	1
2	4	0	0	4	0	0	0	3	4	4	3	4	4	3	3	25	16	9	13	8	56	1
1	2	3	0	5	1	1	0	1	4	4	2	4	4	2	2	22	16	6	11	9	26	1
1	3	0	1	4	1	0	0	1	4	2	2	4	2	2	2	18	12	6	6	8	8	1
1	2	3	1	5	1	1	0	1	2	1	1	4	1	1	1	11	8	3	1	0	0	1
2	4	2	0	4	1	0	0	1	4	3	1	3	3	1	1	16	13	3	3	5	5	1
2	3	0	1	5	1	0	0	2	4	2	1	1	1	1	1	11	8	3	4	3	4	1
2	4	0	1	5	0	1	0	1	1	4	1	1	3	1	1	12	9	3	7	7	20	1
2	3	0	1	5	0	0	0	1	4	5	2	2	4	2	3	22	15	7	19	9	42	0
2	3	0	1	2	1	0	0	1	2	1	1	4	1	1	1	11	8	3	4	0	2	1
1	3	0	0	4	0	1	0	3	3	4	1	2	5	1	1	17	14	3	13	7	0	0
1	3	0	0	4	0	1	0	1	4	4	1	4	5	2	2	22	17	5	15	9	44	1
2	4	0	0	5	0	0	0	2	4	4	2	2	4	1	1	18	14	4	13	8	27	1
1	4	0	1	0	1	1	0	0	3	3	3	3	4	2	2	20	13	7	1	0	0	1
1	2	3	0	4	0	1	0	1	3	2	1	1	4	1	1	13	10	3	6	3	6	1
1	2	1	1	5	0	1	0	2	4	5	1	4	4	1	3	22	17	5	6	5	22	1
2	1	3	1	4	0	0	0	1	2	4	1	2	2	1	1	13	10	3	5	4	26	1
1	4	0	0	5	0	1	0	1	3	4	1	1	2	1	1	13	10	3	7	2	4	1
2	4	0	0	4	1	1	0	2	4	4	2	3	4	2	2	21	15	6	8	4	14	1
2	3	0	1	5	1	1	0	1	3	3	1	3	1	1	1	13	10	3	0	0	3	1
1	2	2	1	4	1	0	1	3	4	3	1	4	4	1	1	18	15	3	10	3	21	1
1	3	0	1	2	0	0	0	1	3	4	1	2	1	1	1	13	10	3	1	0	0	1
1	5	0	1	2	0	0	0	1	1	1	1	1	1	1	1	7	4	3	0	0	0	1
2	5	1	1	5	1	1	0	1	5	5	1	5	4	1	1	22	19	3	3	5	3	1
2	2	3	1	2	1	1	0	1	1	1	1	1	1	1	1	7	4	3	6	4	4	1
1	4	1	1	5	1	1	1	1	5	4	1	3	2	1	1	17	14	3	4	0	0	1
2	3	0	1	4	1	1	0	2	3	4	1	2	2	1	1	14	11	3	8	5	7	1
2	4	2	0	2	0	0	0	1	5	2	1	5	4	1	1	19	16	3	0	0	0	1
2	4	0	0	5	1	1	0	2	3	4	1	3	4	1	1	17	14	3	10	6	39	1
2	4	0	0	5	0	1	0	2	4	4	2	4	4	2	2	22	16	6	9	11	29	1
2	5	2	1	5	1	1	0	2	4	4	1	4	4	2	3	22	16	6	12	3	12	1
2	3	1	1	4	1	0	1	1	3	4	1	2	4	1	1	16	13	3	4	4	16	1
2	5	1	0	5	1	1	0	2	5	5	2	5	4	4	4	29	19	10	9	5	11	1
1	3	0	0	5	1	1	0	2	2	5	1	2	2	1	2	15	11	4	11	9	25	1
2	4	0	1	5	0	0	0	2	4	4	1	3	5	1	1	19	16	3	8	6	9	1
2	4	2	0	5	1	0	0	2	5	5	3	5	5	3	3	29	20	9	10	8	#NULL!	#NULL!
2	5	2	1	5	1	0	0	1	4	4	1	5	4	1	3	22	17	5	11	6	12	1
2	4	0	0	4	0	1	0	3	3	4	1	2	2	1	1	14	11	3	10	4	4	1
2	3	2	0	5	0	0	0	2	4	2	1	4	4	1	3	19	14	5	13	14	17	1
2	4	0	1	2	0	0	0	1	3	3	1	1	2	1	1	12	9	3	0	2	4	1
1	5	0	1	1	0	0	0	1	1	1	1	1	1	1	1	7	4	3	0	0	4	1
2	5	2	1	4	0	0	0	1	4	2	1	1	3	2	2	15	10	5	11	11	20	1
2	5	2	1	4	0	1	0	1	2	3	1	1	2	1	2	12	8	4	5	3	0	1
1	4	0	1	2	1	0	0	2	1	1	1	1	1	1	1	7	4	3	2	1	3	1
1	1	3	1	2	1	1	0	1	3	1	1	4	2	1	1	13	10	3	1	0	4	1
2	5	0	1	5	0	0	0	0	4	4	1	4	4	1	1	19	16	3	4	4	6	1
2	4	0	1	5	1	1	0	1	4	2	2	4	2	2	1	17	12	5	2	0	7	1
1	2	0	1	5	1	0	0	1	5	5	3	4	5	3	3	28	19	9	12	9	#NULL!	#NULL!
2	3	0	1	4	1	1	0	2	3	2	1	2	1	1	1	11	8	3	9	2	3	1
2	4	3	1	5	1	1	1	1	4	2	1	1	2	1	1	12	9	3	8	5	9	1
3	2	0	1	4	0	1	0	2	4	4	1	3	3	2	2	19	14	5	7	7	#NULL!	#NULL!
2	5	2	1	4	1	0	0	1	3	2	1	1	1	1	1	10	7	3	0	0	0	1
2	4	0	1	5	0	0	0	3	4	4	3	5	4	2	4	26	17	9	11	8	21	1
2	6	0	1	4	1	1	0	1	3	4	1	2	2	1	1	14	11	3	10	6	21	1
2	4	2	1	4	0	0	0	2	2	2	1	2	3	1	1	12	9	3	6	0	8	1
1	5	0	1	5	0	0	0	2	3	2	1	4	4	2	1	17	13	4	3	3	20	1
2	5	0	1	5	0	1	0	1	5	5	1	1	1	1	1	15	12	3	4	0	6	1
2	4	0	1	4	0	1	0	1	3	3	1	3	4	2	2	18	13	5	6	3	8	1
1	5	0	1	4	1	0	0	2	4	4	1	2	2	1	2	16	12	4	7	11	22	1
2	4	2	1	4	1	1	0	2	5	4	3	5	5	3	3	28	19	9	10	7	30	1
2	6	2	1	5	1	0	0	1	3	4	1	3	2	1	1	15	12	3	4	1	5	1
1	6	0	1	5	1	1	0	1	4	3	1	2	1	1	1	13	10	3	2	0	0	1
1	4	0	1	4	0	1	0	1	4	4	2	3	3	2	1	19	14	5	1	1	2	1
1	2	0	1	5	1	1	0	1	3	4	2	3	4	2	2	20	14	6	14	9	26	1
1	3	0	1	5	0	0	0	2	3	2	1	3	2	1	1	13	10	3	#NULL!	#NULL!	#NULL!	#NULL!
2	5	0	1	0	0	0	0	0	3	3	1	2	2	2	2	15	10	5	4	1	2	1
1	3	0	1	3	1	0	0	1	3	3	1	3	4	1	1	16	13	3	5	5	9	1
1	3	3	1	3	1	1	0	1	2	2	2	2	2	2	2	14	8	6	5	#NULL!	#NULL!	#NULL!
2	3	0	1	5	0	0	0	1	3	4	1	2	3	1	1	15	12	3	12	5	6	1
2	3	0	1	5	1	0	0	1	4	5	1	4	4	3	3	24	17	7	7	10	#NULL!	#NULL!
2	3	2	1	5	1	1	0	3	5	3	1	4	3	1	1	18	15	3	19	15	18	1
2	6	2	1	5	1	0	0	1	4	3	1	4	4	2	2	20	15	5	3	#NULL!	#NULL!	#NULL!
2	5	0	1	4	0	0	0	2	4	4	1	3	4	2	1	19	15	4	9	6	9	1
1	4	0	1	4	0	1	0	2	4	4	2	4	3	3	2	22	15	7	6	4	13	1
2	4	0	1	5	1	1	0	1	2	3	1	1	1	1	1	10	7	3	10	5	2	1
2	4	0	1	4	1	0	0	1	3	3	2	2	3	1	1	15	11	4	8	6	3	1
2	6	2	1	5	1	0	0	1	4	4	1	4	4	2	2	21	16	5	11	7	43	1
2	5	1	1	4	1	0	0	1	4	4	2	4	2	1	1	18	14	4	5	1	5	1
2	3	0	1	5	1	0	0	1	5	2	1	4	1	1	1	15	12	3	7	2	18	1
2	3	2	1	5	0	1	0	2	2	3	1	1	4	1	1	13	10	3	8	4	11	1
3	2	2	0	2	0	1	0	3	2	2	2	2	2	2	2	14	8	6	11	10	5	1
1	3	0	0	4	0	0	0	1	4	2	1	2	1	1	1	12	9	3	1	3	13	1
1	3	0	0	4	1	0	0	1	1	1	1	4	1	1	1	10	7	3	4	1	2	1
2	3	2	0	5	1	1	0	1	5	4	1	4	4	2	2	22	17	5	16	9	25	1
1	2	0	0	2	1	0	0	3	4	2	1	1	1	1	1	11	8	3	0	0	5	1
2	4	0	0	4	0	0	0	3	4	4	3	3	4	2	3	23	15	8	13	11	31	1
2	2	3	0	4	1	1	0	1	4	2	1	2	4	1	1	15	12	3	1	1	3	1
2	2	3	0	2	1	0	0	1	1	3	1	1	1	1	1	9	6	3	10	18	14	1
2	3	0	1	3	1	1	0	1	3	2	1	2	1	1	1	11	8	3	4	2	9	1
1	2	0	1	1	0	0	0	1	1	1	1	3	1	1	1	9	6	3	0	0	0	1
2	1	2	0	4	0	0	0	2	5	4	2	5	4	2	2	24	18	6	21	17	39	1
2	5	0	1	2	0	0	0	1	1	2	1	1	4	1	1	11	8	3	#NULL!	#NULL!	#NULL!	#NULL!
2	3	0	1	5	1	0	0	1	2	1	1	2	2	1	1	10	7	3	5	0	2	1
1	5	0	1	5	1	0	0	1	5	5	3	5	4	3	3	28	19	9	13	13	37	1
2	4	0	0	5	0	1	0	1	3	3	1	3	3	1	1	15	12	3	3	3	#NULL!	#NULL!
1	4	0	1	5	0	1	0	2	4	4	2	2	4	2	2	20	14	6	12	18	19	1
2	5	0	1	5	1	0	0	3	3	4	2	2	4	2	2	19	13	6	3	2	34	1
3	3	0	1	5	0	0	0	2	5	5	1	2	3	3	1	20	15	5	20	12	38	1
2	5	0	1	4	1	0	0	1	4	3	1	3	1	1	1	14	11	3	1	0	3	1
2	5	0	1	5	0	1	0	2	3	3	2	2	3	2	2	17	11	6	10	5	17	1
1	3	0	1	5	0	1	0	2	1	5	4	1	1	1	1	14	8	6	10	10	35	1
1	5	0	1	2	1	1	0	1	1	1	1	1	1	1	1	7	4	3	0	0	0	1
1	3	0	1	2	1	0	0	1	2	2	1	2	2	1	1	11	8	3	10	8	31	1
1	4	0	0	5	0	0	0	1	5	5	1	4	5	2	2	24	19	5	11	12	30	1
2	5	2	0	4	0	1	0	1	4	3	1	4	3	3	3	21	14	7	10	5	7	1
2	6	1	1	5	1	1	0	1	3	2	1	2	2	1	2	13	9	4	4	0	9	1
2	3	1	0	2	0	0	0	1	4	3	1	1	1	1	1	12	9	3	0	0	5	1
2	2	0	1	4	1	1	0	2	3	2	1	4	4	1	1	16	13	3	9	4	10	1
2	3	2	1	5	1	0	0	1	4	4	1	2	3	2	2	18	13	5	#NULL!	#NULL!	#NULL!	#NULL!
1	4	0	1	0	1	1	0	1	4	5	2	2	1	1	1	16	12	4	9	11	6	1
1	2	3	0	3	0	1	0	1	3	4	1	1	3	1	1	14	11	3	5	2	12	1
1	5	1	0	5	1	0	0	1	4	3	1	4	2	1	1	16	13	3	0	0	0	1
2	5	0	1	5	0	0	0	1	3	4	2	2	3	2	2	18	12	6	11	7	32	1
1	6	2	1	4	1	0	0	1	3	4	3	4	3	2	2	21	14	7	#NULL!	#NULL!	#NULL!	#NULL!
1	2	3	1	2	1	0	0	1	3	2	1	2	1	1	1	11	8	3	2	0	8	1
1	4	0	1	3	0	1	0	1	3	3	2	4	2	1	1	16	12	4	9	1	7	1
2	3	0	1	5	1	1	0	2	4	4	2	3	4	1	1	19	15	4	8	6	33	1
2	2	3	0	4	0	1	0	3	4	4	1	1	4	1	1	16	13	3	8	9	17	1
1	2	3	1	2	1	0	0	1	3	3	1	1	2	1	1	12	9	3	0	1	2	1
1	5	0	1	1	0	0	0	1	1	1	1	1	1	1	1	7	4	3	0	0	0	1
1	5	0	1	5	0	0	0	1	4	4	3	4	4	3	3	25	16	9	20	16	#NULL!	#NULL!
1	2	0	1	4	0	1	0	1	3	4	1	1	4	1	1	15	12	3	0	0	4	1
2	4	0	1	5	1	1	0	1	5	5	2	5	5	4	4	30	20	10	9	11	38	1
2	4	0	1	4	0	0	0	2	4	3	2	4	3	1	2	19	14	5	2	6	4	1
1	1	3	1	5	1	1	0	2	5	4	3	4	5	4	2	27	18	9	22	12	72	1
2	4	0	0	0	1	1	0	3	4	4	2	3	3	2	3	21	14	7	16	8	46	1
1	4	0	1	2	1	0	0	1	1	2	1	1	2	1	1	9	6	3	11	15	43	1
2	4	0	1	5	0	1	0	2	3	4	2	3	4	2	2	20	14	6	10	3	8	1
1	2	3	1	0	0	1	0	1	1	1	1	1	1	1	1	7	4	3	9	9	15	1
2	5	0	1	4	0	1	0	1	3	4	1	2	2	1	1	14	11	3	2	1	6	1
2	5	2	1	5	1	0	0	3	4	4	2	4	3	2	3	22	15	7	21	11	40	0
2	5	0	1	4	1	1	0	3	3	4	1	2	3	1	1	15	12	3	3	1	5	1
1	3	0	1	2	0	1	0	2	2	2	2	3	2	1	1	13	9	4	6	0	7	1
1	3	0	1	4	1	0	0	1	3	1	1	3	2	1	1	12	9	3	2	2	0	1
2	3	0	1	5	0	1	0	1	5	3	2	5	2	2	2	21	15	6	9	6	12	1
2	3	0	1	2	0	0	0	1	4	2	1	1	2	2	2	14	9	5	3	4	19	1
2	3	2	1	4	1	0	0	3	4	4	1	3	4	1	2	19	15	4	15	4	#NULL!	#NULL!
1	2	0	1	4	1	1	0	2	3	4	1	2	2	1	2	15	11	4	5	3	7	1
2	4	0	1	4	0	0	0	3	4	4	3	4	4	1	3	23	16	7	8	9	14	1
2	5	0	1	4	1	1	0	2	4	3	1	2	3	3	3	19	12	7	#NULL!	#NULL!	#NULL!	#NULL!
2	3	1	1	5	0	0	0	1	4	4	1	1	3	3	2	18	12	6	8	8	21	1
2	6	0	1	5	1	0	0	3	5	5	3	4	4	1	1	23	18	5	14	13	26	1
2	2	3	1	5	1	1	0	3	1	5	1	1	5	1	1	15	12	3	21	#NULL!	#NULL!	#NULL!
2	3	0	1	2	0	0	0	1	3	3	1	1	2	1	1	12	9	3	0	2	5	1
2	5	0	1	5	1	1	0	2	4	4	2	3	4	2	2	21	15	6	#NULL!	#NULL!	#NULL!	#NULL!
1	3	0	1	5	1	0	0	1	4	4	2	4	4	2	2	22	16	6	7	4	10	1
1	5	0	1	4	1	0	0	1	2	2	1	2	1	1	1	10	7	3	0	0	0	1
2	4	0	1	4	0	1	0	1	4	2	1	3	2	2	1	15	11	4	1	1	9	1
1	4	0	1	4	1	1	0	3	4	4	2	4	3	2	2	21	15	6	17	10	15	1
1	3	2	1	5	0	0	0	3	4	2	1	1	1	1	1	11	8	3	18	16	21	1
2	4	0	1	0	1	0	0	2	4	4	1	4	4	1	1	19	16	3	3	2	4	1
2	5	0	1	5	1	0	0	1	4	4	2	4	4	2	2	22	16	6	11	5	29	1
2	4	2	1	5	1	1	0	2	5	5	1	4	1	1	1	18	15	3	6	7	15	0
2	4	0	1	1	0	1	0	2	1	1	1	1	1	1	1	7	4	3	0	0	0	1
2	5	0	1	5	1	1	0	3	4	3	2	3	2	3	2	19	12	7	9	7	26	1
1	5	0	1	5	1	0	0	1	4	4	1	5	4	1	1	20	17	3	6	3	1	1
1	5	0	0	5	0	0	0	2	4	4	1	2	4	2	2	19	14	5	6	#NULL!	#NULL!	#NULL!
2	4	2	0	5	1	1	0	1	4	4	1	3	4	2	2	20	15	5	10	4	25	1
1	2	0	1	5	0	1	0	1	3	4	1	2	2	1	1	14	11	3	3	0	7	1
1	4	2	1	2	1	0	0	3	2	3	1	2	4	1	1	14	11	3	9	5	26	1
2	4	0	0	4	0	0	0	1	4	3	2	3	3	2	2	19	13	6	10	1	7	1
1	6	2	1	4	1	0	0	1	4	4	2	1	4	1	2	18	13	5	6	1	14	1
1	3	1	1	2	1	0	0	1	1	1	1	1	3	1	1	9	6	3	0	0	0	1
2	5	0	1	5	1	0	0	1	4	3	1	4	4	2	2	20	15	5	5	5	14	1
2	4	0	1	5	1	1	0	2	4	2	1	2	3	2	1	15	11	4	14	3	18	1
2	1	3	0	5	1	1	0	1	5	5	4	5	5	5	5	34	20	14	12	12	35	1
2	5	0	1	2	0	1	0	1	3	3	1	2	1	2	2	14	9	5	0	0	#NULL!	#NULL!
2	2	0	0	3	0	0	0	2	2	3	2	2	3	2	2	16	10	6	8	3	9	1
2	4	1	1	5	0	0	0	1	5	4	1	1	4	1	1	17	14	3	1	1	4	1
1	2	3	1	4	0	1	0	3	2	5	2	4	2	2	3	20	13	7	12	9	18	1
1	3	0	1	4	1	1	0	2	2	2	1	2	1	1	1	10	7	3	5	8	2	1
2	4	0	1	5	1	1	1	3	5	5	3	4	5	5	3	30	19	11	18	18	55	1
2	4	0	0	4	1	1	0	3	4	4	1	4	3	1	3	20	15	5	8	10	27	1
2	3	0	1	4	0	1	0	2	3	4	1	3	2	1	1	15	12	3	9	4	14	1
1	3	0	1	4	1	0	0	1	4	4	1	4	4	1	4	22	16	6	5	3	9	1
2	4	1	1	5	1	1	0	2	4	2	2	2	3	2	2	17	11	6	9	4	9	1
1	4	0	0	5	0	1	0	1	2	2	2	2	2	1	1	12	8	4	0	0	0	1
1	4	1	0	4	1	0	0	1	4	4	2	2	4	1	1	18	14	4	4	1	2	1
2	3	1	0	5	0	1	0	1	3	4	1	3	2	2	2	17	12	5	5	7	37	1
1	4	0	0	4	0	1	0	1	4	5	3	5	4	2	2	25	18	7	9	3	12	1
2	4	1	1	5	1	1	0	3	3	4	2	2	3	1	1	16	12	4	8	3	23	1
2	6	2	1	5	0	0	0	#NULL!	5	4	2	5	4	4	3	27	18	9	16	12	#NULL!	#NULL!
1	3	2	1	4	1	0	0	1	4	1	1	4	2	1	1	14	11	3	5	2	5	1
3	2	2	1	5	1	1	0	3	4	5	4	3	5	3	4	28	17	11	16	10	56	1
2	6	2	1	5	1	0	0	2	4	4	3	3	4	1	3	22	15	7	11	7	34	1
2	4	0	1	2	1	0	0	2	3	2	1	2	3	1	1	13	10	3	3	1	8	1
2	5	0	1	4	1	0	0	1	4	2	1	2	1	1	1	12	9	3	0	0	2	1
1	4	0	1	2	1	0	0	1	4	4	1	2	3	1	1	16	13	3	0	0	1	1
2	5	0	1	5	1	1	0	2	3	2	2	4	3	2	2	18	12	6	7	2	15	1
1	2	0	1	5	1	1	0	1	4	4	3	3	4	2	2	22	15	7	12	11	15	1
1	3	0	1	4	0	0	0	1	4	4	1	1	3	1	1	15	12	3	3	3	5	1
2	4	0	1	4	0	1	0	2	3	2	1	2	2	2	1	13	9	4	6	4	12	1
1	3	0	1	2	0	0	0	1	4	1	1	4	1	1	1	13	10	3	1	0	3	1
2	3	0	1	4	1	0	0	0	2	4	2	2	4	2	2	18	12	6	10	6	15	1
1	3	0	1	4	1	1	0	3	3	4	2	4	4	3	2	22	15	7	12	11	26	1
2	2	0	1	3	1	0	0	1	3	2	1	2	1	1	1	11	8	3	1	0	0	1
1	1	3	1	4	0	1	0	1	3	4	1	2	2	1	2	15	11	4	6	2	4	1
2	4	0	1	3	1	1	0	1	4	3	1	2	2	1	1	14	11	3	9	4	14	1
1	2	3	1	4	0	1	0	1	3	4	1	1	1	1	1	12	9	3	2	0	0	1
2	4	1	1	4	1	0	0	1	4	4	1	3	1	1	1	15	12	3	0	0	3	1
2	2	0	1	4	1	0	0	2	2	4	1	1	1	1	1	11	8	3	18	10	61	1
2	4	2	1	2	1	0	0	3	4	3	1	4	3	1	1	17	14	3	13	7	19	1
2	3	0	1	4	1	0	0	1	4	3	1	2	2	1	1	14	11	3	7	4	21	1
2	4	0	1	4	1	0	0	1	4	2	1	2	4	1	1	15	12	3	4	0	1	1
2	6	1	1	5	1	0	0	1	5	4	1	2	4	1	2	19	15	4	3	2	0	1
1	4	1	0	4	0	1	0	1	4	3	1	1	2	1	1	13	10	3	0	0	0	1
1	4	1	0	5	0	0	0	1	3	4	1	3	2	1	1	15	12	3	0	0	0	1
2	3	0	0	5	1	0	0	1	5	4	1	4	2	1	1	18	15	3	13	3	22	1
2	2	1	0	5	1	0	0	1	4	4	1	3	2	2	1	17	13	4	8	4	19	1
2	4	0	1	4	0	0	0	1	3	4	1	2	3	1	1	15	12	3	1	1	4	1
1	4	0	1	4	0	1	0	1	2	2	1	2	2	1	1	11	8	3	4	1	#NULL!	#NULL!
2	3	0	#NULL!	5	0	0	0	2	4	2	1	2	3	2	2	16	11	5	9	5	#NULL!	#NULL!
1	4	0	1	4	1	1	0	1	2	2	1	1	4	2	1	13	9	4	11	4	24	1
2	2	3	0	2	0	1	0	1	3	4	1	4	3	1	1	17	14	3	3	0	0	1
1	3	0	1	4	1	1	1	2	3	2	1	2	2	1	1	12	9	3	7	1	2	1
2	2	0	1	5	1	1	0	1	4	5	2	4	3	2	4	24	16	8	9	4	15	1
2	5	1	1	5	1	0	0	1	4	4	2	3	4	1	3	21	15	6	6	2	7	1
2	2	0	1	2	0	0	0	1	3	3	1	2	3	1	1	14	11	3	3	1	1	1
2	3	0	1	4	1	0	0	1	4	3	1	3	1	1	1	14	11	3	6	4	#NULL!	#NULL!
2	3	0	0	5	0	1	0	1	4	4	1	4	4	1	1	19	16	3	6	#NULL!	#NULL!	#NULL!
1	5	2	1	4	1	0	0	2	4	4	1	4	4	2	2	21	16	5	4	2	12	1
2	3	0	0	4	0	1	0	2	2	2	1	1	3	1	1	11	8	3	3	1	3	1
2	4	0	1	5	1	1	0	1	4	4	1	1	4	1	1	16	13	3	0	0	9	1
1	3	0	0	4	1	0	0	3	4	4	1	2	4	1	1	17	14	3	7	6	21	1
1	4	0	1	5	1	0	0	1	4	4	1	4	4	1	3	21	16	5	18	12	17	1
2	2	1	1	5	1	0	0	1	5	4	1	4	4	1	1	20	17	3	15	7	#NULL!	#NULL!
2	3	0	1	5	1	0	0	1	5	5	1	5	4	2	2	24	19	5	1	0	16	1
2	6	2	1	4	0	0	0	3	5	4	2	3	4	2	2	22	16	6	9	6	30	1
2	6	2	0	0	1	0	0	1	4	4	1	2	4	2	2	19	14	5	7	3	18	1
2	4	0	1	5	1	0	0	1	4	4	2	2	4	2	2	20	14	6	10	6	14	1
2	1	3	1	4	1	1	0	1	4	1	1	4	2	1	1	14	11	3	3	1	3	1
1	3	0	1	4	1	1	0	2	4	3	1	3	3	1	1	16	13	3	#NULL!	#NULL!	#NULL!	#NULL!
1	2	0	1	2	1	0	0	1	3	2	1	2	2	1	1	12	9	3	3	0	1	1
1	2	3	1	2	0	1	0	1	1	1	1	1	1	1	1	7	4	3	8	5	#NULL!	#NULL!
2	4	2	1	4	0	0	0	1	3	4	1	1	2	1	1	13	10	3	10	3	9	1
2	2	0	1	4	1	0	0	1	4	4	2	3	4	2	2	21	15	6	7	5	12	1
2	2	1	1	2	1	0	0	1	2	2	1	1	3	1	1	11	8	3	3	0	3	1
1	5	0	1	5	0	0	0	1	4	4	2	2	4	2	2	20	14	6	2	4	5	1
1	3	0	1	5	1	1	0	1	3	5	1	2	2	1	1	15	12	3	21	12	52	1
2	4	0	1	4	1	0	0	1	2	4	1	3	1	1	1	13	10	3	1	2	3	1
2	3	0	1	4	1	1	0	1	4	4	1	2	4	1	1	17	14	3	6	1	0	1
2	3	0	1	5	1	1	0	3	3	2	1	1	1	1	1	10	7	3	12	7	3	1
2	3	0	1	5	0	0	0	2	5	5	1	5	5	4	4	29	20	9	15	16	31	1
1	2	2	1	2	0	0	0	3	1	2	1	1	1	1	1	8	5	3	13	13	5	1
2	5	0	1	2	0	1	0	1	3	4	1	2	4	1	1	16	13	3	1	2	5	1
2	4	2	1	4	0	1	0	3	4	3	1	2	4	1	1	16	13	3	4	2	16	1
2	5	0	1	4	1	0	1	3	3	3	1	4	3	2	3	19	13	6	17	13	9	1
2	3	0	1	4	0	1	0	1	2	2	1	2	2	1	1	11	8	3	3	3	3	1
2	3	1	0	4	1	0	0	1	4	3	1	3	3	1	1	16	13	3	4	3	12	1
2	2	3	0	5	1	1	0	3	4	4	1	4	4	3	2	22	16	6	13	7	19	1
1	6	0	0	2	1	0	0	2	2	2	1	2	2	1	1	11	8	3	10	2	5	1
2	3	0	0	2	1	0	0	3	2	2	1	3	2	1	1	12	9	3	6	1	8	1
2	4	0	0	4	1	1	0	1	3	4	1	2	4	3	2	19	13	6	16	12	#NULL!	#NULL!
2	2	3	0	4	0	1	0	1	2	1	1	1	2	1	1	9	6	3	6	0	0	1
2	2	0	0	3	0	1	0	1	3	2	1	1	1	1	1	10	7	3	11	2	8	1
2	4	0	1	4	0	1	0	1	4	3	1	3	3	1	1	16	13	3	3	1	6	1
2	3	0	0	4	1	0	0	1	3	3	1	3	1	1	1	13	10	3	4	3	2	0
2	3	2	0	5	1	0	0	2	4	2	2	4	2	2	1	17	12	5	7	#NULL!	#NULL!	#NULL!
1	3	3	1	1	0	0	0	1	2	3	1	4	3	1	1	15	12	3	15	11	12	1
1	4	0	1	4	1	0	0	2	5	4	2	5	4	2	2	24	18	6	16	7	#NULL!	#NULL!
1	3	0	1	2	0	0	0	3	3	1	1	3	1	1	1	11	8	3	1	0	0	1
2	4	0	1	5	1	1	0	0	4	4	2	3	4	3	2	22	15	7	12	12	22	1
2	5	0	1	4	0	0	0	1	3	5	3	3	4	1	3	22	15	7	11	12	23	1
1	4	0	1	4	1	1	0	1	4	3	1	2	3	1	1	15	12	3	4	0	8	1
2	3	0	1	4	0	0	0	1	4	3	1	3	4	2	2	19	14	5	15	10	22	1
2	2	3	1	4	1	1	0	1	4	5	2	4	4	2	2	23	17	6	17	#NULL!	#NULL!	#NULL!
2	4	0	1	2	1	0	0	1	2	2	1	3	1	1	1	11	8	3	0	0	0	1
2	4	2	1	2	1	0	0	1	3	3	1	2	1	1	1	12	9	3	9	5	1	1
2	3	1	1	5	0	1	0	2	3	4	1	2	4	1	1	16	13	3	13	9	19	1
1	4	2	0	4	1	0	0	2	3	3	1	3	4	1	1	16	13	3	11	12	22	1
2	5	0	1	4	1	0	0	2	3	3	1	1	3	1	1	13	10	3	10	3	#NULL!	#NULL!
1	2	3	0	2	1	1	0	2	2	5	1	1	1	1	1	12	9	3	0	0	4	1
2	2	0	0	3	0	0	0	1	3	4	1	2	2	1	1	14	11	3	5	4	0	1
1	2	2	1	2	1	0	0	2	1	1	1	1	1	1	1	7	4	3	0	0	17	1
1	5	0	1	5	0	1	0	2	3	4	2	2	3	1	1	16	12	4	10	4	7	1
3	4	0	0	5	1	0	0	1	4	4	2	2	2	2	2	18	12	6	5	0	13	1
2	4	2	1	4	0	0	0	1	4	2	1	2	1	1	1	12	9	3	8	7	37	1
2	2	0	1	5	1	1	0	1	4	4	1	4	4	2	2	21	16	5	8	11	31	1
2	4	0	1	3	0	0	0	2	3	2	1	2	1	1	1	11	8	3	3	3	5	1
2	3	0	1	4	0	1	0	2	3	2	1	1	4	1	1	13	10	3	22	16	17	1
2	4	2	1	4	0	1	0	1	4	4	1	4	3	1	1	18	15	3	10	3	12	1
2	6	2	1	5	0	1	0	2	4	4	1	2	4	2	2	19	14	5	9	7	28	1
1	2	0	1	4	1	1	0	3	4	1	1	4	1	1	1	13	10	3	2	12	2	1
2	4	0	1	2	1	0	0	2	3	1	1	1	2	1	1	10	7	3	2	1	10	1
2	5	2	1	2	1	0	0	3	3	2	2	2	3	1	1	14	10	4	20	12	#NULL!	#NULL!
2	4	0	0	5	1	0	0	1	5	5	3	4	4	2	3	26	18	8	12	11	52	1
2	2	0	1	5	1	0	0	1	3	5	2	1	5	4	2	22	14	8	20	9	43	1
2	3	2	1	5	1	1	0	2	4	4	4	2	4	1	1	20	14	6	22	17	#NULL!	#NULL!
3	3	0	1	5	1	1	0	3	4	4	2	2	4	2	2	20	14	6	17	13	15	1
2	2	0	1	5	1	1	0	2	4	3	1	1	4	1	1	15	12	3	5	8	9	1
2	2	2	0	4	1	0	0	1	5	4	3	5	5	3	4	29	19	10	15	10	50	1
1	3	0	1	4	1	1	0	1	3	1	1	1	1	1	1	9	6	3	8	3	3	1
1	4	1	0	5	0	1	0	1	5	5	1	3	5	1	1	21	18	3	11	9	9	1
2	4	2	1	5	0	0	0	1	2	4	1	2	3	1	1	14	11	3	6	2	10	1
2	4	0	1	4	1	1	0	2	4	3	2	2	4	2	2	19	13	6	2	3	13	1
2	3	0	1	4	1	0	0	2	4	5	1	2	2	1	1	16	13	3	7	#NULL!	#NULL!	#NULL!
1	3	0	1	5	1	0	0	1	2	4	1	1	2	1	1	12	9	3	0	0	5	1
1	4	0	0	3	0	1	0	1	3	3	1	4	3	3	3	20	13	7	4	10	42	1
1	3	0	1	4	0	0	0	2	2	2	1	1	2	1	1	10	7	3	6	5	9	1
2	4	2	1	4	0	0	0	1	4	3	1	4	4	1	3	20	15	5	6	1	3	1
2	4	0	0	2	0	0	0	2	3	3	1	1	2	1	1	12	9	3	5	1	6	1
1	6	0	1	4	0	0	0	3	4	2	1	3	2	1	1	14	11	3	6	2	11	1
1	2	3	0	2	1	0	0	0	2	1	1	1	1	1	1	8	5	3	1	2	4	1
2	3	0	1	5	0	1	0	2	3	4	1	1	1	1	1	12	9	3	4	2	0	1
2	3	0	0	4	1	0	0	1	4	4	1	1	4	2	2	18	13	5	10	4	4	1
2	2	2	0	5	1	1	0	1	5	5	2	5	4	2	2	25	19	6	16	8	34	1
2	5	2	0	4	0	0	0	2	2	1	1	1	1	1	1	8	5	3	4	0	#NULL!	#NULL!
2	4	0	0	5	1	1	0	1	4	2	1	4	4	1	1	17	14	3	7	7	15	1
2	1	3	1	4	1	0	0	2	3	2	1	1	2	1	1	11	8	3	13	3	5	1
1	3	0	1	2	0	0	0	3	2	1	1	1	1	1	1	8	5	3	0	0	0	1
2	6	2	0	5	0	0	0	1	4	4	2	5	4	2	2	23	17	6	7	5	3	0
2	4	0	1	4	1	0	0	1	4	4	2	4	3	2	2	21	15	6	5	0	5	1
2	2	0	1	4	1	0	0	1	4	2	2	4	4	1	2	19	14	5	6	7	23	1
2	3	1	1	5	1	0	0	1	4	4	1	2	3	1	1	16	13	3	5	5	14	1
2	2	1	1	4	1	0	0	1	3	4	2	2	4	1	1	17	13	4	5	3	2	1
2	4	1	1	5	1	1	0	2	3	4	1	1	2	1	2	14	10	4	16	10	12	1
2	2	0	1	5	1	1	0	2	4	4	1	5	4	3	4	25	17	8	13	17	58	1
1	4	0	1	5	0	1	0	2	3	4	1	2	3	2	1	16	12	4	7	4	16	1
1	4	0	1	5	1	0	0	2	4	4	2	4	2	3	1	20	14	6	9	7	28	1
1	4	0	1	4	1	0	0	1	5	2	1	5	3	2	2	20	15	5	12	8	9	1
2	2	0	1	4	1	1	0	2	1	4	1	2	2	1	1	12	9	3	12	4	10	1
2	3	1	1	5	1	0	0	1	5	5	2	5	4	1	2	24	19	5	7	7	28	1
2	3	2	1	4	0	1	0	3	3	3	1	2	1	1	1	12	9	3	12	8	19	1
2	4	0	1	4	0	0	0	1	4	3	1	4	3	1	1	17	14	3	2	0	1	1
2	4	0	1	3	1	1	0	1	3	3	3	3	2	2	2	18	11	7	10	5	27	1
2	2	0	1	5	1	1	0	2	5	4	1	2	1	2	2	17	12	5	17	10	19	1
2	4	1	1	2	1	0	0	2	2	1	1	1	2	1	1	9	6	3	0	0	0	1
2	4	2	0	5	0	1	0	0	4	5	3	4	5	3	3	27	18	9	19	18	39	1
1	3	0	0	1	0	0	0	1	1	1	1	1	1	1	1	7	4	3	8	9	0	1
1	2	3	1	5	1	1	0	1	4	4	1	2	2	1	1	15	12	3	21	19	25	1
2	5	0	1	4	1	0	0	1	4	4	1	4	4	2	2	21	16	5	9	#NULL!	#NULL!	#NULL!
2	5	1	1	1	1	0	0	1	3	2	1	3	1	1	1	12	9	3	0	0	0	1
1	2	0	1	5	1	1	0	1	4	2	1	4	2	1	1	15	12	3	6	3	8	1
2	4	0	1	4	1	1	0	1	4	4	1	3	4	1	1	18	15	3	4	4	8	1
1	4	0	0	3	0	0	0	2	3	4	2	3	2	2	2	18	12	6	#NULL!	#NULL!	#NULL!	#NULL!
2	3	0	1	2	1	1	0	2	3	1	1	3	1	1	1	11	8	3	0	0	8	1
2	6	0	1	5	0	1	0	3	4	3	1	2	3	3	2	18	12	6	10	6	35	1
1	2	0	1	2	0	0	0	2	3	3	1	2	2	1	1	13	10	3	1	2	4	1
2	5	0	0	5	0	0	0	2	4	4	3	3	3	3	3	23	14	9	2	0	3	1
1	5	1	1	4	1	1	0	1	2	4	1	1	2	1	1	12	9	3	1	3	13	1
2	2	2	1	5	0	1	0	1	3	5	1	2	4	1	1	17	14	3	13	2	31	1
1	3	0	1	1	0	1	0	1	4	4	2	1	2	1	1	15	11	4	3	0	8	0
1	3	0	1	4	0	0	0	3	4	4	1	3	4	1	1	18	15	3	5	3	15	0
2	2	3	0	4	0	1	0	2	2	4	1	1	4	1	1	14	11	3	17	11	36	1
1	4	0	1	5	1	1	0	1	4	3	1	4	2	1	1	16	13	3	8	2	6	1
1	2	2	0	4	0	1	0	1	4	4	2	4	4	2	2	22	16	6	8	5	16	1
1	3	0	1	4	0	1	0	1	4	4	1	4	1	1	1	16	13	3	3	2	3	1
2	3	0	1	2	1	0	0	1	4	1	1	3	1	1	1	12	9	3	3	1	15	1
1	3	0	1	4	1	1	0	2	3	3	1	3	4	2	1	17	13	4	10	4	30	1
2	2	1	1	4	1	0	0	1	2	4	1	1	2	1	1	12	9	3	0	2	9	1
2	5	0	0	4	1	0	0	2	3	4	1	4	3	2	2	19	14	5	6	0	#NULL!	#NULL!
1	5	0	1	4	0	0	0	1	3	4	1	1	3	2	2	16	11	5	3	#NULL!	#NULL!	#NULL!
1	2	0	1	4	0	1	0	2	2	2	2	1	2	1	1	11	7	4	1	0	2	1
1	3	0	1	5	1	1	0	1	3	4	1	2	3	1	1	15	12	3	8	3	10	1
2	2	0	1	4	0	1	0	1	2	3	1	4	2	1	1	14	11	3	8	2	15	1
2	3	0	1	2	0	0	0	1	3	4	2	2	2	2	1	16	11	5	6	2	4	1
2	5	0	1	5	1	1	0	1	4	4	1	5	3	1	1	19	16	3	5	1	5	1
2	4	0	1	4	1	1	0	1	4	4	1	3	2	1	1	16	13	3	9	3	11	1
2	3	0	1	5	0	0	0	1	3	5	1	3	3	1	1	17	14	3	4	1	3	1
1	4	0	1	4	1	1	0	1	2	3	1	2	2	1	1	12	9	3	3	0	2	1
1	2	2	1	5	0	1	0	1	3	4	1	2	2	2	1	15	11	4	9	9	24	1
2	4	0	1	5	1	1	0	1	5	4	2	4	4	3	2	24	17	7	7	8	29	1
1	4	0	1	4	1	0	0	1	4	4	1	2	2	1	1	15	12	3	2	0	2	1
1	2	3	0	4	1	0	0	1	2	2	2	1	4	1	1	13	9	4	20	12	0	1
1	3	0	1	4	0	1	0	3	4	4	1	4	4	1	2	20	16	4	7	3	4	1
2	2	0	1	4	1	1	0	1	2	3	1	1	3	1	1	12	9	3	12	1	9	1
1	3	2	1	4	1	0	0	3	4	4	2	3	4	2	2	21	15	6	17	11	34	1
1	2	3	0	5	0	1	0	1	2	2	2	2	2	2	2	14	8	6	13	8	#NULL!	#NULL!
2	5	0	0	2	0	1	0	2	4	2	1	3	2	1	1	14	11	3	1	2	7	1
2	2	0	0	3	1	1	0	3	3	3	1	2	4	1	1	15	12	3	0	0	#NULL!	#NULL!
2	1	3	1	4	1	1	0	1	4	4	2	2	4	2	2	20	14	6	9	4	14	1
1	6	0	0	5	1	0	0	1	3	4	1	3	4	2	1	18	14	4	5	3	12	1
2	3	0	0	4	0	0	0	1	4	2	1	2	2	1	1	13	10	3	6	1	6	1
1	3	0	1	4	1	1	0	2	4	2	1	4	2	2	1	16	12	4	12	3	26	1
2	5	0	0	4	1	0	0	1	2	4	1	1	4	1	1	14	11	3	2	0	8	1
2	4	0	1	4	0	1	0	1	3	4	2	2	3	2	2	18	12	6	0	3	2	1
2	4	0	0	5	1	1	0	1	4	3	2	4	4	3	3	23	15	8	20	14	13	1
1	2	0	1	2	0	0	0	1	2	1	1	1	2	1	1	9	6	3	1	1	1	1
2	3	2	0	5	1	1	0	2	4	5	2	2	4	1	3	21	15	6	6	3	19	1
2	5	1	1	4	0	0	0	1	4	2	1	2	1	1	1	12	9	3	1	0	2	1
2	3	1	1	4	0	0	0	1	4	3	2	2	3	1	1	16	12	4	0	1	5	1
3	5	0	0	4	0	1	0	1	4	2	1	3	2	1	1	14	11	3	4	1	#NULL!	#NULL!
1	3	2	0	4	0	1	0	3	3	4	1	2	3	1	1	15	12	3	15	17	#NULL!	#NULL!
2	4	0	1	4	1	0	0	3	3	3	1	4	2	2	2	17	12	5	13	2	6	1
2	2	3	0	4	1	1	0	3	3	3	1	3	3	1	1	15	12	3	7	3	#NULL!	#NULL!
1	2	0	1	4	1	1	0	1	3	2	2	2	2	2	1	14	9	5	3	#NULL!	#NULL!	#NULL!
2	4	0	1	5	1	0	0	1	5	4	2	4	3	3	3	24	16	8	4	2	3	1
2	3	0	1	2	0	0	0	1	3	4	1	1	2	1	1	13	10	3	3	3	11	1
2	2	3	1	4	1	1	0	1	2	2	2	2	2	1	1	12	8	4	2	1	#NULL!	#NULL!
2	5	0	0	2	0	0	0	1	3	2	1	2	1	1	1	11	8	3	3	4	7	0
2	4	0	0	5	1	1	0	2	4	4	2	2	4	2	2	20	14	6	7	5	17	1
2	5	0	0	4	1	0	0	2	4	2	1	4	2	1	1	15	12	3	0	0	1	1
2	4	2	0	2	1	0	0	3	2	3	1	4	2	1	1	14	11	3	4	2	7	1
2	2	0	1	4	1	0	0	1	2	4	1	4	2	1	1	15	12	3	4	3	13	1
2	5	0	1	4	1	0	0	2	3	4	2	3	3	2	2	19	13	6	#NULL!	#NULL!	#NULL!	#NULL!
2	4	0	1	5	1	1	0	2	4	2	1	2	3	1	1	14	11	3	4	13	68	1
2	4	0	1	5	0	1	0	1	4	5	3	5	4	3	4	28	18	10	15	12	25	1
2	4	0	1	2	0	0	0	1	2	2	1	1	2	1	1	10	7	3	2	2	2	1
2	5	0	1	5	0	1	0	1	4	4	3	4	3	3	3	24	15	9	4	#NULL!	#NULL!	#NULL!
1	3	0	1	5	1	1	0	3	4	4	2	1	3	2	2	18	12	6	17	18	25	1
2	5	2	1	4	0	0	0	1	4	4	2	3	4	2	2	21	15	6	3	5	11	1
1	6	2	0	4	0	0	0	1	4	4	3	4	4	3	3	25	16	9	3	1	19	1
2	6	1	1	5	0	0	0	2	4	5	1	4	4	1	1	20	17	3	3	4	#NULL!	#NULL!
2	4	0	1	2	0	0	0	1	3	1	1	4	1	1	1	12	9	3	4	3	5	0
2	3	0	1	3	0	1	0	3	1	3	1	1	1	1	1	9	6	3	14	0	0	1
2	3	0	0	3	0	0	0	1	3	3	1	3	3	1	2	16	12	4	11	1	2	1
2	2	2	0	3	0	0	0	2	3	3	1	3	2	1	1	14	11	3	15	#NULL!	#NULL!	#NULL!
2	1	3	0	5	0	1	0	1	4	4	1	4	2	1	1	17	14	3	7	3	17	1
2	6	2	1	4	0	0	0	1	3	4	2	2	3	1	1	16	12	4	3	0	#NULL!	#NULL!
2	3	2	1	4	0	0	0	2	4	4	1	4	4	2	2	21	16	5	7	2	#NULL!	#NULL!
1	6	0	1	4	1	0	0	1	3	4	2	4	3	3	2	21	14	7	9	7	23	1
2	2	2	1	4	0	0	0	3	4	1	1	4	2	1	1	14	11	3	6	1	3	1
1	4	1	0	5	0	1	0	1	1	5	1	1	1	1	1	11	8	3	4	0	7	1
1	3	0	1	4	1	0	0	1	2	2	1	2	2	1	1	11	8	3	0	0	9	1
2	5	0	1	5	1	0	0	2	4	3	1	4	4	1	1	18	15	3	6	3	13	1
2	2	0	1	4	0	1	0	2	2	2	1	2	4	1	1	13	10	3	10	6	12	1
2	4	0	1	4	1	1	0	1	4	4	1	2	3	2	1	17	13	4	4	2	10	0
1	2	0	1	4	1	0	0	1	2	4	1	4	2	1	1	15	12	3	1	0	0	1
1	4	2	0	4	1	0	0	1	3	3	1	2	2	2	2	15	10	5	8	2	8	1
2	3	2	0	5	1	0	0	1	5	5	3	5	5	4	4	31	20	11	14	10	23	1
1	3	0	1	5	1	1	0	1	1	5	2	1	2	1	1	13	9	4	1	1	5	1
2	4	0	1	4	0	1	0	1	4	3	1	3	3	1	1	16	13	3	3	0	2	1
1	5	0	0	5	1	1	0	1	4	3	1	4	3	2	2	19	14	5	10	9	22	1
2	4	0	1	5	0	0	0	1	5	5	2	4	5	2	2	25	19	6	7	9	42	1
2	4	0	1	5	1	0	0	2	4	4	2	2	3	3	4	22	13	9	12	10	18	1
2	3	0	0	4	1	0	0	2	4	4	1	2	4	1	1	17	14	3	15	7	35	1
1	3	0	1	2	0	1	0	1	4	4	2	4	4	2	2	22	16	6	6	1	3	1
3	2	0	1	4	1	0	0	3	5	2	1	1	2	1	1	13	10	3	18	10	29	1
2	4	0	1	5	0	1	0	1	3	4	1	2	4	1	1	16	13	3	6	6	17	1
1	3	0	1	5	1	1	0	1	5	5	4	5	5	3	4	31	20	11	16	10	#NULL!	#NULL!
2	5	0	1	4	1	1	0	3	3	3	2	4	4	1	1	18	14	4	9	2	2	1
1	4	0	1	5	1	1	0	1	4	5	1	2	4	1	4	21	15	6	6	4	8	1
1	2	0	1	4	0	0	0	1	4	4	1	2	3	1	2	17	13	4	2	5	#NULL!	#NULL!
2	2	0	0	5	1	0	0	1	5	5	1	4	4	2	3	24	18	6	17	18	#NULL!	#NULL!
1	2	1	0	5	0	1	0	1	2	2	2	2	2	2	2	14	8	6	8	8	#NULL!	#NULL!
2	3	0	0	4	1	0	0	1	3	2	1	2	3	1	1	13	10	3	4	0	10	1
2	3	0	1	5	1	1	0	3	4	4	1	1	4	3	1	18	13	5	14	10	17	1
2	4	0	1	2	0	1	0	1	3	1	1	1	1	1	1	9	6	3	1	2	2	1
2	5	0	1	5	0	1	0	1	3	5	3	3	2	1	1	18	13	5	3	1	2	1
2	4	2	1	4	1	0	0	3	4	3	1	4	3	1	1	17	14	3	8	3	13	1
2	6	0	1	1	0	0	0	1	1	1	1	1	1	1	1	7	4	3	5	2	2	1
2	3	0	1	5	0	0	0	1	3	4	1	2	2	1	2	15	11	4	2	1	6	1
2	4	2	0	4	1	1	0	1	3	2	1	1	2	1	1	11	8	3	5	2	3	1
2	3	0	1	5	1	1	0	2	4	3	1	2	5	2	1	18	14	4	12	14	18	1
2	4	0	1	4	0	0	0	3	4	4	1	3	2	1	2	17	13	4	13	10	8	1
2	4	0	1	3	0	1	0	1	3	3	2	2	3	2	2	17	11	6	0	1	3	1
2	2	0	1	4	1	1	0	#NULL!	4	4	2	3	4	2	2	21	15	6	12	4	#NULL!	#NULL!
1	1	3	0	0	0	1	0	1	3	3	1	3	3	1	1	15	12	3	19	8	6	1
1	2	0	1	4	1	0	0	3	2	2	1	1	4	1	1	12	9	3	15	8	26	1
2	3	0	1	2	1	0	0	1	4	3	1	4	3	1	1	17	14	3	12	5	22	1
2	4	0	0	3	1	0	0	3	4	3	1	3	1	1	1	14	11	3	5	3	#NULL!	#NULL!
2	2	3	1	5	0	1	0	3	3	4	1	1	1	1	1	12	9	3	17	10	#NULL!	#NULL!
2	4	2	1	4	0	0	0	2	1	1	1	1	1	1	1	7	4	3	1	0	0	1
2	3	0	0	5	1	1	0	3	4	5	1	4	4	1	1	20	17	3	8	2	28	1
2	4	0	1	4	0	1	0	1	3	2	2	3	3	1	1	15	11	4	2	#NULL!	#NULL!	#NULL!
1	3	1	1	4	1	1	1	3	2	4	1	2	2	1	1	13	10	3	8	4	6	1
2	3	0	0	3	0	1	0	1	3	3	1	4	2	1	1	15	12	3	4	2	#NULL!	#NULL!
2	2	0	1	4	0	0	0	1	2	2	1	2	1	1	1	10	7	3	0	0	0	1
2	4	0	0	4	0	1	0	1	3	4	1	2	3	2	3	18	12	6	8	5	26	1
2	2	3	1	2	0	0	0	1	2	5	1	4	4	1	1	18	15	3	8	5	18	1
2	4	0	0	5	1	1	0	1	4	4	1	3	2	1	1	16	13	3	4	3	15	1
[truncated: 4,752 more rows]
